# Supplementary material for: FOXO protects against age‐progressive axonal degeneration
Source: Aging Cell. 2017 Nov 26;17(1):e12701. doi: 10.1111/acel.12701 (PMC5771393; doi:10.1111/acel.12701)
Supplement: Supplementary file 2 [file ACEL-17-na-s002.xlsx]

## Sheet: FOXO4
ProbeID	Location	Cerebellar Cortex	Frontal Cortex	Temporal Cortex	Hippocampus	White Matter	Medulla	Occipital Cortex	Putamen	Substania Nigra	Thalamus
3980747	Exon1	NS	NS	NS	NS	NS	NS	NS	-0.316	NS	NS
3980748	Exon1	NS	NS	NS	NS	NS	NS	NS	NS	NS	NS
3980749	Exon1	NS	NS	NS	-0.336	NS	NS	NS	NS	NS	NS
3980750	Exon1	NS	NS	NS	NS	NS	NS	NS	NS	NS	NS
3980753	Exon2	NS	NS	-0.291	NS	NS	NS	NS	-0.386	NS	NS
3980754	Exon2	NS	NS	NS	NS	NS	NS	NS	NS	NS	NS
3980755	Exon2	0.306	NS	NS	NS	NS	NS	NS	NS	NS	NS
3980757	3pUTR	0.421	NS	NS	NS	NS	NS	NS	NS	NS	NS
