# Supplementary material for: FOXO protects against age‐progressive axonal degeneration
Source: Aging Cell. 2017 Nov 26;17(1):e12701. doi: 10.1111/acel.12701 (PMC5771393; doi:10.1111/acel.12701)
Supplement: Supplementary file 3 [file ACEL-17-na-s003.xlsx]

## Sheet: Age_Correlation_Pos
#probeID	HUGO	Frontal Cortex R-Value	Frontal Cortex P-Value	Temporal Cortex R-Value	Temporal Cortex P-Value	Cerebellar Cortex R-Value	Cerebellar Cortex P-Value	Hippocampus R-Value	Hippocampus P-Value	White Matter R-Value	White Matter P-Value	Avg. R-Value	Avg. P-Value
4011024	VSIG4	0.595	8.6199e-10	0.618	1.50006e-10	0.638	9.68796e-13	0.648	1.36627e-11	0.663	1.12827e-13	0.6324	2.05348e-10
2700300	CP,HPS3	0.596	8.28713e-10	0.654	5.73587e-12	0.613	1.30296e-11	0.609	2.98763e-10	0.664	1.16239e-13	0.6272	2.29272e-10
2700292	CP,HPS3	0.619	9.26548e-11	0.623	9.61734e-11	0.595	7.52911e-11	0.588	1.28458e-09	0.69	7.05183e-15	0.623	3.09742e-10
2951574	FKBP5,LOC285847	0.71	2.58882e-15	0.679	4.3845e-13	0.65	2.81265e-13	0.581	2.20235e-09	0.608	4.41291e-11	0.6456	4.49441e-10
2700287	CP,HPS3	0.606	3.28209e-10	0.643	1.4336e-11	0.63	2.33762e-12	0.574	3.72255e-09	0.67	6.25107e-14	0.6246	8.13498e-10
3223932	STOM	0.612	1.76068e-10	0.61	2.95949e-10	0.623	5.00668e-12	0.59	1.1441e-09	0.555	6.13101e-09	0.598	1.55043e-09
3786903	SLC14A1	0.613	1.63136e-10	0.658	4.04631e-12	0.651	2.65361e-13	0.565	7.42077e-09	0.578	8.77629e-10	0.613	1.69317e-09
2700289	CP,HPS3	0.566	8.49734e-09	0.648	9.15026e-12	0.58	2.88665e-10	0.602	4.94873e-10	0.713	3.51823e-16	0.6218	1.858e-09
2700263	CP,HPS3	0.584	1.97078e-09	0.65	8.51775e-12	0.6	5.02398e-11	0.561	9.91258e-09	0.675	7.00439e-14	0.614	2.38844e-09
3997948	PRKX,PRKY	0.579	3.0793e-09	0.581	2.76139e-09	0.667	5.56321e-14	0.613	2.06561e-10	0.548	1.13153e-08	0.5976	3.47252e-09
2700264	CP,HPS3	0.557	1.69357e-08	0.591	1.28501e-09	0.594	8.36799e-11	0.57	5.03096e-09	0.664	1.14954e-13	0.5952	4.6671e-09
2700284	CP,HPS3	0.553	2.42731e-08	0.613	2.25901e-10	0.614	1.22807e-11	0.577	3.04871e-09	0.654	2.62779e-13	0.6022	5.51205e-09
3223934	STOM	0.611	1.95221e-10	0.588	1.5623e-09	0.619	7.70225e-12	0.596	7.90599e-10	0.535	3.13693e-08	0.5898	6.78502e-09
2700288	CP,HPS3	0.558	1.58251e-08	0.58	3.09591e-09	0.543	7.21111e-09	0.561	1.01017e-08	0.654	2.64151e-13	0.5792	7.24683e-09
3549786	SERPINA3	0.575	4.10833e-09	0.645	1.18668e-11	0.642	6.77873e-13	0.542	3.6861e-08	0.607	4.55753e-11	0.6022	8.20548e-09
3431062	ACACB	0.575	4.19957e-09	0.545	3.35202e-08	0.637	1.05589e-12	0.561	9.83237e-09	0.56	4.03093e-09	0.5756	1.03168e-08
2896577	GMPR	0.709	1.4262e-15	0.604	4.29312e-10	0.641	7.31343e-13	0.595	9.1639e-10	0.529	5.05493e-08	0.6156	1.03792e-08
2700283	CP,HPS3	0.563	1.02901e-08	0.581	2.79569e-09	0.539	9.43998e-09	0.545	3.02152e-08	0.639	1.44648e-12	0.5734	1.05485e-08
3905162	TGM2	0.583	2.05369e-09	0.589	1.44468e-09	0.628	3.13452e-12	0.621	1.2842e-10	0.529	5.19251e-08	0.59	1.1111e-08
2700285	CP,HPS3	0.544	4.79885e-08	0.621	1.15277e-10	0.581	2.56929e-10	0.564	7.71863e-09	0.655	2.57945e-13	0.593	1.12159e-08
2951596	FKBP5,LOC285847	0.669	3.76738e-13	0.687	3.02264e-13	0.582	2.40292e-10	0.535	5.75075e-08	0.588	3.15058e-10	0.6122	1.16127e-08
4011025	VSIG4	0.54	6.38266e-08	0.607	3.51002e-10	0.582	2.44339e-10	0.623	1.10123e-10	0.633	3.02535e-12	0.597	1.2907e-08
3441745	LOC100289038,TPTEP1,VWF	0.606	3.2555e-10	0.609	3.05593e-10	0.621	6.3645e-12	0.654	7.39094e-12	0.518	1.0951e-07	0.6016	2.20311e-08
3223940	STOM	0.573	4.83274e-09	0.575	4.25401e-09	0.63	2.41644e-12	0.526	1.0713e-07	0.571	1.52269e-09	0.575	2.35484e-08
2700260	CP,HPS3	0.557	1.68468e-08	0.633	3.98534e-11	0.509	9.98311e-08	0.559	1.18337e-08	0.634	2.84951e-12	0.5784	2.57109e-08
3786897	SLC14A1	0.584	1.99478e-09	0.643	1.46452e-11	0.634	1.4686e-12	0.556	1.42383e-08	0.517	1.14465e-07	0.5868	2.61428e-08
3441776	LOC100289038,TPTEP1,VWF	0.566	8.5255e-09	0.613	2.28863e-10	0.579	3.17629e-10	0.628	7.62033e-11	0.516	1.27668e-07	0.5804	2.73633e-08
4011026	VSIG4	0.56	1.42715e-08	0.56	1.22819e-08	0.507	1.13461e-07	0.585	1.62278e-09	0.663	1.03805e-13	0.575	2.83275e-08
3441778	LOC100289038,TPTEP1,VWF	0.557	1.77251e-08	0.636	2.93029e-11	0.585	1.81841e-10	0.625	9.50118e-11	0.514	1.5024e-07	0.5834	3.36542e-08
2700293	CP,HPS3	0.54	6.51601e-08	0.546	3.22779e-08	0.518	4.86067e-08	0.548	2.53157e-08	0.644	7.41669e-13	0.5592	3.42722e-08
3654710	NUPR1	0.568	7.64018e-09	0.552	2.19188e-08	0.634	1.47802e-12	0.524	1.20352e-07	0.537	2.76936e-08	0.563	3.55213e-08
3786898	SLC14A1	0.585	1.84607e-09	0.63	5.4891e-11	0.655	1.73914e-13	0.559	1.16182e-08	0.512	1.71786e-07	0.5882	3.7061e-08
2951589	FKBP5,LOC285847	0.624	6.69969e-11	0.634	3.61218e-11	0.657	1.42748e-13	0.517	2.00778e-07	0.549	1.09494e-08	0.5962	4.23662e-08
2951595	FKBP5,LOC285847	0.566	8.46316e-09	0.683	3.42614e-13	0.549	4.17963e-09	0.517	1.91969e-07	0.546	1.30664e-08	0.5722	4.35357e-08
2700295	CP,HPS3	0.535	9.71622e-08	0.617	1.59457e-10	0.506	1.16791e-07	0.559	1.16203e-08	0.639	1.42704e-12	0.5712	4.51469e-08
3134022	CEBPD	0.534	9.79281e-08	0.529	1.00285e-07	0.539	1.00115e-08	0.541	4.07328e-08	0.553	7.59467e-09	0.5392	5.13104e-08
3786891	SLC14A1	0.58	2.80464e-09	0.636	2.97337e-11	0.6	5.0105e-11	0.573	4.15531e-09	0.506	2.66138e-07	0.579	5.46356e-08
2700266	CP,HPS3	0.56	1.37703e-08	0.581	2.79548e-09	0.497	2.37373e-07	0.552	1.92904e-08	0.597	1.33748e-10	0.5574	5.46726e-08
3223931	STOM	0.555	2.06256e-08	0.548	2.87238e-08	0.643	6.21277e-13	0.513	2.46161e-07	0.536	3.04754e-08	0.559	6.51972e-08
3905173	TGM2	0.574	4.67483e-09	0.559	1.34009e-08	0.587	1.56073e-10	0.56	1.08252e-08	0.503	3.11496e-07	0.5566	6.81105e-08
2951579	FKBP5,LOC285847	0.665	5.04272e-13	0.66	3.19145e-12	0.534	1.45327e-08	0.51	3.00635e-07	0.536	2.95305e-08	0.581	6.89404e-08
4011028	VSIG4	0.563	1.03801e-08	0.553	2.08919e-08	0.491	3.6183e-07	0.604	4.38676e-10	0.645	6.59608e-13	0.5712	7.87082e-08
3549779	SERPINA3	0.559	1.43321e-08	0.568	7.00774e-09	0.596	7.19807e-11	0.503	4.45187e-07	0.593	2.00244e-10	0.5638	9.33599e-08
3786902	SLC14A1	0.549	3.24945e-08	0.65	8.51444e-12	0.569	7.4916e-10	0.562	9.2547e-09	0.499	4.27866e-07	0.5658	9.40747e-08
2951576	FKBP5,LOC285847	0.614	1.50251e-10	0.68	4.85672e-13	0.609	2.01091e-11	0.502	4.73032e-07	0.566	2.47873e-09	0.5942	9.51363e-08
3735180	ITGB4	0.586	1.71083e-09	0.591	1.28428e-09	0.65	2.87349e-13	0.546	2.89173e-08	0.497	4.78516e-07	0.574	1.02086e-07
2896576	GMPR	0.666	5.40029e-13	0.595	8.85466e-10	0.532	1.72068e-08	0.502	4.93993e-07	0.536	3.00139e-08	0.5662	1.0842e-07
2693222	OSBPL11	0.53	1.3202e-07	0.607	3.59184e-10	0.524	3.29296e-08	0.522	1.37592e-07	0.506	2.63669e-07	0.5378	1.13314e-07
2700265	CP,HPS3	0.539	6.85509e-08	0.564	9.24192e-09	0.55	3.9596e-09	0.501	5.2328e-07	0.649	4.1613e-13	0.5606	1.21007e-07
3905168	TGM2	0.559	1.5222e-08	0.575	4.3788e-09	0.615	1.08503e-11	0.562	9.26622e-09	0.494	6.01153e-07	0.561	1.26006e-07
3786893	SLC14A1	0.571	6.22984e-09	0.609	3.08753e-10	0.553	3.23022e-09	0.541	4.14206e-08	0.492	6.72212e-07	0.5532	1.4468e-07
2933383	SNX9,LOC642980	0.546	4.06342e-08	0.535	6.67379e-08	0.528	2.40951e-08	0.539	4.6934e-08	0.495	5.70671e-07	0.5286	1.49814e-07
2902967	LOC100293534,C4A,C4B	0.532	1.12278e-07	0.602	5.20579e-10	0.529	2.25452e-08	0.565	7.46442e-09	0.493	6.38457e-07	0.5442	1.56253e-07
3549783	SERPINA3	0.567	7.88101e-09	0.623	9.40397e-11	0.62	7.08713e-12	0.494	7.77736e-07	0.573	1.26649e-09	0.5754	1.57397e-07
2400566	ECE1	0.519	2.79935e-07	0.664	2.69979e-12	0.587	1.57773e-10	0.505	4.15154e-07	0.516	1.23646e-07	0.5582	1.63779e-07
3444258	CSDAP1,CSDA	0.517	3.17315e-07	0.503	4.96818e-07	0.553	3.24459e-09	0.605	4.05737e-10	0.549	1.01755e-08	0.5454	1.65592e-07
3549772	SERPINA3	0.563	1.02382e-08	0.595	9.02481e-10	0.576	4.13344e-10	0.493	8.29897e-07	0.564	2.99415e-09	0.5582	1.68889e-07
3549785	SERPINA3	0.505	7.15048e-07	0.538	5.70438e-08	0.555	2.67481e-09	0.521	1.49e-07	0.575	1.08411e-09	0.5388	1.8497e-07
2363764	FCGR2A,FCGR2C	0.517	3.15067e-07	0.593	1.03864e-09	0.58	2.88166e-10	0.702	5.48905e-14	0.49	7.78536e-07	0.5764	2.18986e-07
3786901	SLC14A1	0.592	1.03242e-09	0.637	2.78982e-11	0.661	8.92919e-14	0.573	4.06309e-09	0.485	1.09554e-06	0.5896	2.20133e-07
3441746	LOC100289038,TPTEP1,VWF	0.565	9.18195e-09	0.59	1.29554e-09	0.479	7.85933e-07	0.648	1.28885e-11	0.503	3.2861e-07	0.557	2.25007e-07
3735162	ITGB4	0.543	4.82226e-08	0.615	1.8234e-10	0.617	9.55093e-12	0.61	2.63725e-10	0.482	1.30022e-06	0.5734	2.69779e-07
3441779	LOC100289038,TPTEP1,VWF	0.526	1.76534e-07	0.556	1.59215e-08	0.482	6.45651e-07	0.577	3.05548e-09	0.495	5.47236e-07	0.5272	2.7768e-07
3753575	SLFN13,SLFN11	0.497	1.13621e-06	0.556	1.60032e-08	0.533	1.60808e-08	0.521	1.50069e-07	0.521	8.48084e-08	0.5256	2.80635e-07
3549771	SERPINA3	0.527	1.60527e-07	0.553	1.9812e-08	0.484	5.6222e-07	0.497	6.74288e-07	0.564	2.97503e-09	0.525	2.83964e-07
3223938	STOM	0.585	1.86982e-09	0.524	1.35744e-07	0.639	8.72724e-13	0.512	2.6593e-07	0.485	1.07749e-06	0.549	2.96208e-07
2951578	FKBP5,LOC285847	0.659	9.57221e-13	0.654	5.63946e-12	0.616	1.00411e-11	0.483	1.48874e-06	0.555	6.14897e-09	0.5934	2.98982e-07
2951593	FKBP5,LOC285847	0.584	2.02862e-09	0.663	2.67597e-12	0.598	6.09437e-11	0.484	1.3793e-06	0.514	1.45081e-07	0.5686	3.05294e-07
3393729	MPZL2	0.535	9.18847e-08	0.486	1.37469e-06	0.533	1.53236e-08	0.52	1.56492e-07	0.536	3.04653e-08	0.522	3.33771e-07
2693513	KLF15	0.491	1.63054e-06	0.644	1.32442e-11	0.538	1.05082e-08	0.536	5.48223e-08	0.562	3.38488e-09	0.5542	3.39853e-07
3223933	STOM	0.58	2.88132e-09	0.575	4.39181e-09	0.636	1.18467e-12	0.549	2.29398e-08	0.477	1.72583e-06	0.5634	3.51209e-07
3610901	IGF1R	0.561	1.3001e-08	0.569	6.77959e-09	0.575	4.70824e-10	0.479	1.84638e-06	0.65	3.57759e-13	0.5668	3.73327e-07
3811363	BCL2	0.623	6.98786e-11	0.536	6.43052e-08	0.567	9.56883e-10	0.485	1.32746e-06	0.497	4.99557e-07	0.5416	3.7847e-07
3331380	SERPING1	0.522	2.41865e-07	0.535	6.69032e-08	0.574	4.86868e-10	0.571	4.57206e-09	0.478	1.67355e-06	0.536	3.97476e-07
2700290	CP,HPS3	0.524	2.09541e-07	0.589	1.44215e-09	0.467	1.79036e-06	0.578	2.66924e-09	0.67	5.8528e-14	0.5656	4.00803e-07
3753506	SLFN13,SLFN11	0.515	3.72458e-07	0.539	5.20608e-08	0.588	1.48419e-10	0.553	1.83175e-08	0.479	1.5787e-06	0.5348	4.04337e-07
3654709	NUPR1	0.491	1.67669e-06	0.546	3.17462e-08	0.644	5.22272e-13	0.507	3.5272e-07	0.544	1.65906e-08	0.5464	4.15549e-07
3087684	SLC7A2	0.563	1.03384e-08	0.632	4.08629e-11	0.582	2.4782e-10	0.487	1.1709e-06	0.487	9.59152e-07	0.5502	4.28136e-07
3811364	BCL2	0.594	8.73394e-10	0.564	9.3877e-09	0.624	4.3768e-12	0.478	1.95519e-06	0.502	3.53978e-07	0.5524	4.63887e-07
2902964	LOC100293534,C4A,C4B	0.661	9.14704e-13	0.689	2.4561e-13	0.602	4.18436e-11	0.574	3.8033e-09	0.473	2.34464e-06	0.5998	4.69698e-07
3441716	LOC100289038,TPTEP1,VWF	0.515	3.63028e-07	0.511	3.14894e-07	0.509	9.63687e-08	0.549	2.38335e-08	0.478	1.70507e-06	0.5124	5.00639e-07
3735177	ITGB4	0.492	1.51467e-06	0.632	4.10558e-11	0.587	1.63219e-10	0.51	3.04026e-07	0.491	7.41426e-07	0.5424	5.12066e-07
3905165	TGM2	0.548	3.62819e-08	0.579	3.27002e-09	0.619	7.97185e-12	0.602	4.90421e-10	0.471	2.62347e-06	0.5638	5.32705e-07
2700272	CP,HPS3	0.524	1.97838e-07	0.524	1.39872e-07	0.471	1.34849e-06	0.489	1.03652e-06	0.614	2.38521e-11	0.5244	5.44549e-07
3572242	MLH3	0.495	1.25803e-06	0.54	4.91425e-08	0.559	1.96949e-09	0.525	1.12408e-07	0.48	1.47363e-06	0.5198	5.79035e-07
2807408	OSMR	0.527	1.58978e-07	0.579	3.21743e-09	0.46	2.70071e-06	0.55	2.20886e-08	0.546	1.36915e-08	0.5324	5.79738e-07
2902979	LOC100293534,C4A,C4B	0.608	2.66952e-10	0.663	2.72699e-12	0.626	3.59544e-12	0.478	1.92623e-06	0.487	9.77784e-07	0.5724	5.80857e-07
3441763	LOC100289038,TPTEP1,VWF	0.502	8.30235e-07	0.55	2.50394e-08	0.57	7.31189e-10	0.568	5.99825e-09	0.473	2.22479e-06	0.5326	6.17358e-07
3735164	ITGB4	0.618	1.04292e-10	0.668	1.80976e-12	0.665	6.60427e-14	0.669	1.39398e-12	0.467	3.21738e-06	0.6174	6.43498e-07
2951575	FKBP5,LOC285847	0.553	2.37303e-08	0.634	3.55158e-11	0.611	1.65404e-11	0.469	3.18596e-06	0.544	1.58731e-08	0.5622	6.45122e-07
4011020	VSIG4	0.533	1.0613e-07	0.621	1.04733e-10	0.457	3.249e-06	0.672	2.18852e-12	0.652	3.27094e-13	0.587	6.71047e-07
3561043	NFKBIA	0.496	1.21293e-06	0.481	1.86184e-06	0.599	5.3204e-11	0.586	1.50737e-09	0.505	2.84176e-07	0.5334	6.72101e-07
3608183	IQGAP1	0.502	8.59574e-07	0.588	1.60651e-09	0.493	3.10845e-07	0.602	5.18338e-10	0.472	2.46167e-06	0.5314	7.26843e-07
2896570	GMPR	0.689	2.0896e-14	0.594	9.77484e-10	0.603	3.64439e-11	0.464	4.32687e-06	0.545	1.52412e-08	0.579	8.68625e-07
4011029	VSIG4	0.561	1.29674e-08	0.564	9.15534e-09	0.452	4.32177e-06	0.587	1.42077e-09	0.62	1.23113e-11	0.5568	8.69065e-07
3441799	LOC100289038,TPTEP1,VWF	0.507	6.28866e-07	0.584	2.3059e-09	0.457	3.26414e-06	0.622	1.23997e-10	0.495	5.58994e-07	0.533	8.90886e-07
3960859	SUN2	0.5	9.5472e-07	0.646	1.15757e-11	0.611	1.60848e-11	0.469	3.25597e-06	0.5	4.09912e-07	0.5452	9.24126e-07
2902988	LOC100293534,C4A,C4B	0.518	3.02565e-07	0.567	7.4214e-09	0.473	1.18961e-06	0.554	1.60747e-08	0.468	3.13364e-06	0.516	9.29863e-07
3735161	ITGB4	0.635	1.86497e-11	0.691	2.3226e-13	0.655	1.76279e-13	0.597	7.59647e-10	0.461	4.72782e-06	0.6078	9.45721e-07
2896575	GMPR	0.66	8.46687e-13	0.602	5.08695e-10	0.59	1.26252e-10	0.463	4.48889e-06	0.503	3.30809e-07	0.5636	9.64067e-07
3786890	SLC14A1	0.567	7.81889e-09	0.601	5.62721e-10	0.45	4.88592e-06	0.568	5.6437e-09	0.58	6.69934e-10	0.5532	9.80123e-07
2902975	LOC100293534,C4A,C4B	0.623	7.00908e-11	0.649	8.85232e-12	0.567	8.9646e-10	0.57	5.10588e-09	0.457	5.82246e-06	0.5732	1.16571e-06
3357846	IFITM3	0.504	7.38491e-07	0.605	3.99504e-10	0.555	2.70925e-09	0.635	4.22569e-11	0.458	5.39894e-06	0.5514	1.22812e-06
3127705	TNFRSF10B	0.578	3.2732e-09	0.542	4.3847e-08	0.447	6.11992e-06	0.539	4.64557e-08	0.53	4.90032e-08	0.5272	1.2525e-06
3803004	DSC2	0.476	4.08913e-06	0.513	2.80274e-07	0.51	9.20966e-08	0.484	1.36477e-06	0.496	5.09499e-07	0.4958	1.26715e-06
3786896	SLC14A1	0.595	8.87959e-10	0.65	8.34598e-12	0.61	1.78604e-11	0.588	1.31289e-09	0.455	6.63935e-06	0.5796	1.32832e-06
2951583	FKBP5,LOC285847	0.527	1.66838e-07	0.663	2.7946e-12	0.47	1.44397e-06	0.46	5.25808e-06	0.584	4.66501e-10	0.5408	1.37387e-06
3441719	LOC100289038,TPTEP1,VWF	0.589	1.37921e-09	0.557	1.52077e-08	0.606	2.7651e-11	0.549	2.38171e-08	0.454	6.8384e-06	0.551	1.37577e-06
2902980	LOC100293534,C4A,C4B	0.616	1.29967e-10	0.665	2.58138e-12	0.564	1.22214e-09	0.514	2.40401e-07	0.454	6.7774e-06	0.5626	1.40383e-06
3997956	PRKX,PRKY	0.482	2.83688e-06	0.471	3.28565e-06	0.579	3.23412e-10	0.489	1.02294e-06	0.6	1.00287e-10	0.5242	1.42918e-06
3122494	ANGPT2	0.507	6.37784e-07	0.457	6.95322e-06	0.567	8.88674e-10	0.534	6.20422e-08	0.546	1.32762e-08	0.5222	1.53344e-06
3561044	NFKBIA	0.469	5.99691e-06	0.532	8.02159e-08	0.64	8.17012e-13	0.57	5.10427e-09	0.478	1.71886e-06	0.5378	1.56022e-06
3862221	FCGBP	0.486	2.18668e-06	0.493	9.06298e-07	0.477	9.11314e-07	0.466	3.77562e-06	0.52	9.27435e-08	0.4884	1.57453e-06
3905150	TGM2	0.552	2.63515e-08	0.576	4.15722e-09	0.57	6.92555e-10	0.595	8.75083e-10	0.452	7.98229e-06	0.549	1.60287e-06
3430993	ACACB	0.494	1.32785e-06	0.524	1.36076e-07	0.666	6.00172e-14	0.475	2.35801e-06	0.46	5.05632e-06	0.5238	1.77565e-06
3315670	IFITM2	0.517	3.25965e-07	0.6	6.06707e-10	0.572	6.05353e-10	0.645	1.44534e-11	0.45	8.77024e-06	0.5568	1.81949e-06
2899175	HIST1H1E	0.556	1.88135e-08	0.608	3.2019e-10	0.541	8.10407e-09	0.461	5.00786e-06	0.462	4.29568e-06	0.5256	1.86616e-06
2902974	LOC100293534,C4A,C4B	0.64	1.03914e-11	0.647	1.0963e-11	0.543	7.31898e-09	0.503	4.46577e-07	0.45	9.06415e-06	0.5566	1.90361e-06
2991909	ITGB8	0.535	9.34643e-08	0.599	6.63928e-10	0.622	5.60734e-12	0.451	8.24564e-06	0.483	1.19417e-06	0.538	1.90679e-06
3735217	ITGB4	0.524	2.08797e-07	0.65	8.21931e-12	0.6	4.87278e-11	0.523	1.31828e-07	0.449	9.21779e-06	0.5492	1.91169e-06
3862249	FCGBP	0.526	1.80831e-07	0.596	8.76935e-10	0.446	6.20374e-06	0.519	1.70498e-07	0.468	3.16792e-06	0.511	1.94477e-06
3735183	ITGB4	0.559	1.43677e-08	0.637	2.76629e-11	0.66	9.26387e-14	0.515	2.22323e-07	0.448	9.75568e-06	0.5638	1.99848e-06
2370975	NPL	0.511	4.72618e-07	0.553	1.97536e-08	0.602	4.11238e-11	0.515	2.25596e-07	0.449	9.50366e-06	0.526	2.04433e-06
3997959	PRKX,PRKY	0.466	7.26269e-06	0.474	2.7747e-06	0.557	2.26267e-09	0.616	1.70025e-10	0.493	6.25118e-07	0.5212	2.13299e-06
2951590	FKBP5,LOC285847	0.584	1.99312e-09	0.583	2.33542e-09	0.514	6.58263e-08	0.444	1.20722e-05	0.585	4.48478e-10	0.542	2.42856e-06
3836753	HIF3A	0.545	4.32515e-08	0.488	1.23755e-06	0.486	4.89615e-07	0.456	6.66122e-06	0.465	3.77141e-06	0.488	2.44061e-06
2733008	PAQR3,BMP2K	0.529	1.45689e-07	0.529	9.96633e-08	0.525	3.04012e-08	0.59	1.1416e-09	0.444	1.23235e-05	0.5234	2.52009e-06
3441699	LOC100289038,TPTEP1,VWF	0.508	5.67792e-07	0.536	6.51307e-08	0.444	7.40342e-06	0.582	2.06915e-09	0.461	4.67536e-06	0.5062	2.54275e-06
2902966	LOC100293534,C4A,C4B	0.564	1.00132e-08	0.628	6.35016e-11	0.533	1.56737e-08	0.548	2.44143e-08	0.442	1.34476e-05	0.543	2.69956e-06
2902977	LOC100293534,C4A,C4B	0.645	5.59626e-12	0.685	3.24223e-13	0.584	2.08826e-10	0.56	1.09663e-08	0.442	1.35293e-05	0.5832	2.7081e-06
3430990	ACACB	0.479	3.37834e-06	0.524	1.33519e-07	0.616	9.93394e-12	0.579	2.56721e-09	0.447	1.02443e-05	0.529	2.75174e-06
2899174	HIST1H1E	0.624	6.93281e-11	0.609	3.15161e-10	0.582	2.49344e-10	0.503	4.57333e-07	0.442	1.34621e-05	0.552	2.78401e-06
2700276	CP,HPS3	0.457	1.20515e-05	0.489	1.17347e-06	0.524	3.13441e-08	0.496	7.0753e-07	0.617	1.65353e-11	0.5166	2.79278e-06
2363763	FCGR2A,FCGR2C	0.511	4.76407e-07	0.579	3.30905e-09	0.503	1.56155e-07	0.662	3.3739e-12	0.442	1.34647e-05	0.5394	2.82012e-06
2951581	FKBP5,LOC285847	0.546	4.13419e-08	0.662	2.70702e-12	0.589	1.34141e-10	0.44	1.45164e-05	0.546	1.31367e-08	0.5566	2.91421e-06
3549768	SERPINA3	0.462	9.39559e-06	0.567	7.835e-09	0.498	2.15613e-07	0.461	5.01242e-06	0.565	2.58692e-09	0.5106	2.92681e-06
3549770	SERPINA3	0.459	1.05704e-05	0.54	4.72648e-08	0.46	2.77109e-06	0.483	1.45398e-06	0.586	3.96639e-10	0.5056	2.96864e-06
2873901	MARCH3	0.503	8.2275e-07	0.452	9.05402e-06	0.613	1.38095e-11	0.488	1.08551e-06	0.464	3.88724e-06	0.504	2.96991e-06
4027667	F8	0.499	1.01197e-06	0.505	4.43715e-07	0.522	3.7807e-08	0.487	1.16449e-06	0.443	1.271e-05	0.4912	3.0736e-06
3134023	CEBPD	0.489	1.87852e-06	0.486	1.37955e-06	0.518	4.91894e-08	0.443	1.30061e-05	0.52	9.66668e-08	0.4912	3.282e-06
3735206	ITGB4	0.486	2.22984e-06	0.602	5.28565e-10	0.56	1.73983e-09	0.546	2.87603e-08	0.441	1.45741e-05	0.527	3.36699e-06
2812464	ERBB2IP	0.452	1.57049e-05	0.573	5.20327e-09	0.539	9.91632e-09	0.489	1.02506e-06	0.516	1.24564e-07	0.5138	3.37393e-06
3862213	FCGBP	0.536	8.83219e-08	0.596	8.76479e-10	0.438	1.02572e-05	0.467	3.69861e-06	0.468	3.00682e-06	0.501	3.41036e-06
3662136	MT1L	0.511	4.8125e-07	0.523	1.4633e-07	0.612	1.5353e-11	0.52	1.55379e-07	0.438	1.66577e-05	0.5208	3.48814e-06
2356134	TXNIP	0.473	4.78084e-06	0.576	4.19626e-09	0.478	8.64601e-07	0.51	2.9233e-07	0.444	1.20292e-05	0.4962	3.59424e-06
2902965	LOC100293534,C4A,C4B	0.6	5.5086e-10	0.623	9.44296e-11	0.579	3.30388e-10	0.545	2.97661e-08	0.437	1.80444e-05	0.5568	3.61503e-06
3784279	DTNA	0.528	1.50505e-07	0.582	2.67509e-09	0.427	1.89466e-05	0.531	8.00953e-08	0.52	9.58229e-08	0.5176	3.85513e-06
2902962	LOC100293534,C4A,C4B	0.569	7.03833e-09	0.585	2.08687e-09	0.488	4.28264e-07	0.559	1.15948e-08	0.436	1.89221e-05	0.5274	3.87422e-06
2457582	MIA3,AIDA	0.458	1.14591e-05	0.578	3.41799e-09	0.462	2.41454e-06	0.474	2.5029e-06	0.465	3.72979e-06	0.4874	4.02195e-06
3441742	LOC100289038,TPTEP1,VWF	0.491	1.637e-06	0.51	3.36561e-07	0.443	7.84226e-06	0.57	5.114e-09	0.446	1.11625e-05	0.492	4.19668e-06
2854099	MIR3650,LIFR-AS1,LIFR	0.504	7.3975e-07	0.632	4.24393e-11	0.534	1.47124e-08	0.456	6.51789e-06	0.441	1.42134e-05	0.5134	4.29716e-06
3905167	TGM2	0.516	3.36018e-07	0.503	5.23646e-07	0.587	1.58708e-10	0.466	3.8983e-06	0.438	1.67793e-05	0.502	4.30749e-06
3122497	ANGPT2	0.494	1.34517e-06	0.439	1.81656e-05	0.548	4.53739e-09	0.475	2.29539e-06	0.502	3.32049e-07	0.4916	4.42855e-06
2699633	PLSCR4	0.561	1.3026e-08	0.567	7.89593e-09	0.573	5.38943e-10	0.463	4.55496e-06	0.437	1.81985e-05	0.5202	4.55498e-06
2700267	CP,HPS3	0.453	1.48453e-05	0.506	4.14955e-07	0.442	7.99488e-06	0.517	1.95015e-07	0.607	4.70697e-11	0.505	4.69005e-06
3444260	CSDAP1,CSDA	0.456	1.28334e-05	0.457	7.17155e-06	0.536	1.21657e-08	0.582	1.96159e-09	0.46	4.90612e-06	0.4982	4.98503e-06
3441791	LOC100289038,TPTEP1,VWF	0.532	1.18085e-07	0.557	1.52907e-08	0.44	9.13672e-06	0.541	4.10149e-08	0.439	1.58696e-05	0.5018	5.03615e-06
3862234	FCGBP	0.479	3.45022e-06	0.519	1.88462e-07	0.501	1.68564e-07	0.433	2.085e-05	0.478	1.67336e-06	0.482	5.26611e-06
2356118	TXNIP	0.496	1.20596e-06	0.575	4.23774e-09	0.546	5.35392e-09	0.439	1.52109e-05	0.445	1.14373e-05	0.5002	5.57274e-06
3735159	ITGB4	0.629	4.20125e-11	0.614	2.02893e-10	0.597	6.67107e-11	0.494	7.75828e-07	0.429	2.73551e-05	0.5526	5.62624e-06
3442716	CD163	0.458	1.12039e-05	0.527	1.13776e-07	0.432	1.46272e-05	0.55	2.1542e-08	0.473	2.23553e-06	0.488	5.64038e-06
3326728	CD44	0.445	2.29262e-05	0.515	2.46107e-07	0.593	9.35773e-11	0.461	5.00915e-06	0.49	7.98779e-07	0.5008	5.79607e-06
2902972	LOC100293534,C4A,C4B	0.548	3.52868e-08	0.602	5.05873e-10	0.584	2.0232e-10	0.524	1.24598e-07	0.428	2.90237e-05	0.5372	5.83685e-06
3803005	DSC2	0.467	6.97159e-06	0.511	3.04292e-07	0.547	5.23998e-09	0.479	1.84465e-06	0.435	2.04532e-05	0.4878	5.9158e-06
3654702	NUPR1	0.462	9.11376e-06	0.535	6.70418e-08	0.616	1.037e-11	0.497	6.60826e-07	0.435	2.00713e-05	0.509	5.9826e-06
2902981	LOC100293534,C4A,C4B	0.519	2.84181e-07	0.534	6.96333e-08	0.457	3.21342e-06	0.429	2.5781e-05	0.476	1.89817e-06	0.483	6.24928e-06
3735189	ITGB4	0.54	6.35624e-08	0.592	1.1109e-09	0.625	3.94e-12	0.499	5.72715e-07	0.426	3.09475e-05	0.5364	6.31698e-06
3543593	PAPLN	0.504	7.41125e-07	0.495	8.39252e-07	0.598	5.87372e-11	0.474	2.43403e-06	0.427	3.00108e-05	0.4996	6.80505e-06
3735207	ITGB4	0.554	2.20647e-08	0.681	4.13362e-13	0.626	3.87933e-12	0.645	1.51363e-11	0.424	3.54832e-05	0.586	7.10105e-06
3103532	LY96	0.447	1.9974e-05	0.453	8.77258e-06	0.521	3.96121e-08	0.567	6.53539e-09	0.453	7.62112e-06	0.4882	7.28277e-06
3441695	LOC100289038,TPTEP1,VWF	0.467	6.73332e-06	0.463	5.00875e-06	0.461	2.50355e-06	0.549	2.29469e-08	0.431	2.39665e-05	0.4742	7.64702e-06
3955187	GGT5	0.441	2.85489e-05	0.449	1.06693e-05	0.524	3.14655e-08	0.554	1.62306e-08	0.575	1.10267e-09	0.5086	7.85342e-06
3442733	CD163	0.466	7.18034e-06	0.532	8.19476e-08	0.418	3.26653e-05	0.572	4.3988e-09	0.512	1.68764e-07	0.5	8.02015e-06
3862230	FCGBP	0.511	4.7321e-07	0.556	1.62809e-08	0.426	2.03759e-05	0.443	1.28826e-05	0.455	6.67205e-06	0.4782	8.08401e-06
2991887	ITGB8	0.529	1.4532e-07	0.611	2.65257e-10	0.567	9.63155e-10	0.533	6.59889e-08	0.421	4.02763e-05	0.5322	8.09777e-06
2400555	ECE1	0.437	3.54035e-05	0.501	5.71025e-07	0.569	7.51583e-10	0.594	9.66146e-10	0.46	5.06918e-06	0.5122	8.20908e-06
2363767	FCGR2A,FCGR2C	0.45	1.70834e-05	0.574	4.47826e-09	0.485	5.27944e-07	0.607	3.70198e-10	0.431	2.51156e-05	0.5094	8.54636e-06
3406599	MGST1	0.524	1.98755e-07	0.448	1.10859e-05	0.422	2.62925e-05	0.458	5.94e-06	0.521	8.81495e-08	0.4746	8.72107e-06
2400552	ECE1	0.481	2.9477e-06	0.498	6.85755e-07	0.539	9.67682e-09	0.577	3.05825e-09	0.422	4.00553e-05	0.5034	8.7403e-06
2363833	FCGR2B	0.465	7.53644e-06	0.535	6.90796e-08	0.468	1.64271e-06	0.617	1.6399e-10	0.424	3.46872e-05	0.5018	8.78713e-06
3735214	ITGB4	0.566	8.50008e-09	0.632	4.23081e-11	0.661	8.40753e-14	0.469	3.17596e-06	0.421	4.08277e-05	0.5498	8.80243e-06
3264383	ACSL5	0.555	2.04549e-08	0.608	3.14511e-10	0.563	1.36022e-09	0.586	1.44331e-09	0.419	4.53394e-05	0.5462	9.07259e-06
3735182	ITGB4	0.575	4.17992e-09	0.613	2.29755e-10	0.635	1.43164e-12	0.494	7.87489e-07	0.419	4.46577e-05	0.5472	9.08993e-06
3357844	IFITM3	0.46	1.01912e-05	0.604	4.2994e-10	0.547	5.17414e-09	0.568	5.95232e-09	0.422	3.80897e-05	0.5202	9.65849e-06
3444264	CSDAP1,CSDA	0.449	1.83201e-05	0.437	2.02165e-05	0.488	4.41662e-07	0.55	2.17011e-08	0.448	9.84526e-06	0.4744	9.76904e-06
2330745	RPS27,DNALI1	0.541	5.66479e-08	0.53	9.44065e-08	0.498	2.23541e-07	0.454	7.20655e-06	0.421	4.13403e-05	0.4888	9.78428e-06
3431065	ACACB	0.492	1.55962e-06	0.553	1.9645e-08	0.598	5.61496e-11	0.423	3.4621e-05	0.442	1.36631e-05	0.5016	9.97268e-06
2807394	OSMR	0.491	1.64682e-06	0.462	5.36287e-06	0.459	2.87721e-06	0.432	2.16568e-05	0.435	2.0285e-05	0.4558	1.03657e-05
3087683	SLC7A2	0.602	4.7905e-10	0.639	2.39804e-11	0.409	5.21613e-05	0.585	1.62464e-09	0.52	9.53146e-08	0.551	1.04518e-05
3122493	ANGPT2	0.463	8.45998e-06	0.432	2.57096e-05	0.499	2.09172e-07	0.482	1.56835e-06	0.438	1.66829e-05	0.4628	1.0526e-05
3735212	ITGB4	0.443	2.57167e-05	0.561	1.13766e-08	0.56	1.66967e-09	0.436	1.77602e-05	0.446	1.10467e-05	0.4892	1.09073e-05
3441729	LOC100289038,TPTEP1,VWF	0.515	3.62381e-07	0.508	3.75369e-07	0.452	4.34165e-06	0.491	9.52477e-07	0.417	4.94562e-05	0.4766	1.10976e-05
3441747	LOC100289038,TPTEP1,VWF	0.528	1.59096e-07	0.544	3.80323e-08	0.558	2.15376e-09	0.601	5.3849e-10	0.415	5.61706e-05	0.5292	1.12741e-05
2363759	FCGR2A,FCGR2C	0.508	5.7826e-07	0.579	3.27055e-09	0.553	3.13902e-09	0.67	1.50173e-12	0.415	5.60399e-05	0.545	1.13249e-05
3735176	ITGB4	0.557	1.69575e-08	0.639	2.28638e-11	0.455	3.59973e-06	0.594	9.6658e-10	0.416	5.36822e-05	0.5322	1.146e-05
2951601	FKBP5,LOC285847	0.579	2.87306e-09	0.61	2.93864e-10	0.492	3.4006e-07	0.412	5.72515e-05	0.526	6.07414e-08	0.5238	1.15311e-05
2356137	TXNIP	0.427	5.58827e-05	0.548	2.77817e-08	0.5	1.84584e-07	0.512	2.7199e-07	0.467	3.34926e-06	0.4908	1.19433e-05
3129305	FBXO16,ZNF395	0.512	4.51017e-07	0.483	1.64185e-06	0.63	2.32613e-12	0.412	5.79199e-05	0.511	1.78697e-07	0.5096	1.20383e-05
2807412	OSMR	0.435	3.8355e-05	0.491	1.03883e-06	0.449	5.39919e-06	0.458	5.90884e-06	0.448	9.68718e-06	0.4562	1.20778e-05
3431064	ACACB	0.571	6.26214e-09	0.522	1.60957e-07	0.545	6.00604e-09	0.461	5.01006e-06	0.415	5.60866e-05	0.5028	1.2254e-05
3786894	SLC14A1	0.549	3.23553e-08	0.629	5.52126e-11	0.576	3.96536e-10	0.565	7.60766e-09	0.413	6.14112e-05	0.5464	1.22903e-05
3735160	ITGB4	0.611	1.89585e-10	0.636	2.95122e-11	0.644	5.29321e-13	0.519	1.71245e-07	0.413	6.14003e-05	0.5646	1.23144e-05
2903027	LOC100293534,C4A,C4B	0.501	9.00561e-07	0.604	4.31695e-10	0.506	1.21915e-07	0.489	1.06484e-06	0.413	6.06973e-05	0.5026	1.2557e-05
2362447	IFI16	0.437	3.53901e-05	0.507	3.94237e-07	0.498	2.09849e-07	0.587	1.37361e-09	0.429	2.74427e-05	0.4916	1.26877e-05
3733609	SOX9	0.461	9.68449e-06	0.504	4.95904e-07	0.601	4.52934e-11	0.472	2.70316e-06	0.417	5.12186e-05	0.491	1.28204e-05
3627295	ANXA2	0.435	3.75262e-05	0.448	1.11017e-05	0.438	1.015e-05	0.459	5.52116e-06	0.515	1.32985e-07	0.459	1.28864e-05
2458923	ITPKB	0.45	1.70025e-05	0.669	1.67829e-12	0.434	1.33403e-05	0.456	6.4657e-06	0.427	2.94908e-05	0.4872	1.32598e-05
3601091	NEO1	0.457	1.20794e-05	0.53	9.33372e-08	0.42	2.96092e-05	0.489	1.02033e-06	0.431	2.49532e-05	0.4654	1.35511e-05
2515685	ITGA6	0.558	1.60741e-08	0.608	3.16044e-10	0.537	1.17003e-08	0.557	1.3441e-08	0.411	6.79085e-05	0.5342	1.359e-05
2807398	OSMR	0.489	1.88041e-06	0.564	9.3798e-09	0.405	6.53411e-05	0.541	4.15059e-08	0.487	9.63747e-07	0.4972	1.36472e-05
3735198	ITGB4	0.573	5.10278e-09	0.614	2.17205e-10	0.633	1.75339e-12	0.409	6.74089e-05	0.478	1.71431e-06	0.5414	1.38257e-05
3441727	LOC100289038,TPTEP1,VWF	0.523	2.13593e-07	0.524	1.3886e-07	0.508	1.06689e-07	0.562	9.47275e-09	0.41	6.99852e-05	0.5054	1.40908e-05
3063591	AZGP1	0.424	6.67425e-05	0.557	1.50713e-08	0.452	4.52196e-06	0.572	4.40161e-09	0.696	3.69197e-15	0.5402	1.42568e-05
4027238	FLNA	0.443	2.49382e-05	0.442	1.54431e-05	0.44	9.27553e-06	0.441	1.39146e-05	0.447	1.04267e-05	0.4426	1.47996e-05
3441720	LOC100289038,TPTEP1,VWF	0.526	1.82312e-07	0.547	2.94031e-08	0.41	5.00377e-05	0.584	1.67679e-09	0.432	2.38353e-05	0.4998	1.48173e-05
2729855	MT2A	0.482	2.79433e-06	0.542	4.22679e-08	0.563	1.30911e-09	0.521	1.50051e-07	0.41	7.14799e-05	0.5036	1.48936e-05
3441741	LOC100289038,TPTEP1,VWF	0.48	3.19474e-06	0.431	2.62676e-05	0.507	1.14684e-07	0.568	5.9287e-09	0.419	4.50363e-05	0.481	1.49238e-05
3430995	ACACB	0.426	6.11601e-05	0.563	1.03225e-08	0.713	1.07452e-16	0.556	1.47972e-08	0.441	1.42174e-05	0.5398	1.50805e-05
3862218	FCGBP	0.517	3.28514e-07	0.54	4.86762e-08	0.485	5.20821e-07	0.407	7.42006e-05	0.504	3.06852e-07	0.4906	1.50811e-05
3333906	RARRES3	0.487	2.18069e-06	0.601	5.62228e-10	0.403	7.17099e-05	0.519	1.71328e-07	0.48	1.48475e-06	0.498	1.51095e-05
2728429	REST	0.428	5.42443e-05	0.562	1.10342e-08	0.589	1.35712e-10	0.438	1.61078e-05	0.457	5.86489e-06	0.4948	1.52456e-05
3441712	LOC100289038,TPTEP1,VWF	0.58	2.91207e-09	0.524	1.36478e-07	0.578	3.34428e-10	0.541	4.1496e-08	0.409	7.63791e-05	0.5264	1.53121e-05
3431628	TCTN1	0.533	1.06744e-07	0.543	3.98929e-08	0.507	1.13819e-07	0.449	9.48949e-06	0.411	6.76707e-05	0.4886	1.54841e-05
3361054	TPP1	0.556	1.82594e-08	0.594	9.83918e-10	0.535	1.31734e-08	0.528	9.49058e-08	0.408	7.85933e-05	0.5242	1.57441e-05
3776546	TGIF1	0.434	3.90081e-05	0.527	1.15789e-07	0.418	3.26072e-05	0.491	9.46717e-07	0.451	8.54733e-06	0.4642	1.6245e-05
3791013	CDH20	0.451	1.68217e-05	0.575	4.42512e-09	0.572	6.18982e-10	0.47	3.08366e-06	0.413	6.18464e-05	0.4962	1.63514e-05
3997955	PRKX,PRKY	0.42	8.04315e-05	0.473	2.86876e-06	0.551	3.57522e-09	0.539	4.68994e-08	0.538	2.67396e-08	0.5042	1.66755e-05
2363765	FCGR2A,FCGR2C	0.488	1.92745e-06	0.537	6.15133e-08	0.543	6.82023e-09	0.63	6.30794e-11	0.407	8.19916e-05	0.521	1.67975e-05
3735192	ITGB4	0.595	8.66698e-10	0.622	1.05635e-10	0.57	7.24872e-10	0.44	1.45576e-05	0.41	7.02549e-05	0.5274	1.69628e-05
3862226	FCGBP	0.479	3.48088e-06	0.502	5.28705e-07	0.492	3.35286e-07	0.406	7.55466e-05	0.453	7.41995e-06	0.4664	1.74623e-05
3654707	NUPR1	0.451	1.63907e-05	0.504	4.89694e-07	0.525	3.06184e-08	0.407	7.14665e-05	0.487	9.23627e-07	0.4748	1.78602e-05
3638547	PLIN1	0.529	1.41557e-07	0.408	7.92828e-05	0.529	2.17216e-08	0.462	4.64449e-06	0.456	6.12952e-06	0.4768	1.8044e-05
3489316	FNDC3A	0.465	7.68655e-06	0.449	1.06636e-05	0.519	4.67861e-08	0.411	6.16467e-05	0.447	1.02049e-05	0.4582	1.80497e-05
3441868	TNFRSF1A	0.427	5.72987e-05	0.512	2.84612e-07	0.48	7.55724e-07	0.543	3.49561e-08	0.425	3.39454e-05	0.4774	1.84639e-05
2373394	CFH,CFHR1	0.568	7.4342e-09	0.528	1.05456e-07	0.439	9.7505e-06	0.575	3.58608e-09	0.407	8.32528e-05	0.5034	1.8624e-05
3062084	PDK4	0.433	4.14549e-05	0.556	1.62719e-08	0.505	1.27756e-07	0.469	3.20881e-06	0.418	4.84598e-05	0.4762	1.86535e-05
3441725	LOC100289038,TPTEP1,VWF	0.591	1.07215e-09	0.465	4.45368e-06	0.531	1.88392e-08	0.512	2.66565e-07	0.406	8.86117e-05	0.501	1.86704e-05
3441753	LOC100289038,TPTEP1,VWF	0.435	3.73225e-05	0.529	9.61347e-08	0.517	5.34313e-08	0.473	2.52149e-06	0.415	5.41699e-05	0.4738	1.88327e-05
3326726	CD44	0.423	6.95912e-05	0.482	1.76074e-06	0.565	1.14759e-09	0.455	6.7287e-06	0.439	1.63739e-05	0.4728	1.88911e-05
3945213	PICK1	0.428	5.38085e-05	0.451	9.4088e-06	0.512	7.70046e-08	0.424	3.22067e-05	0.501	3.78601e-07	0.4632	1.91759e-05
3361056	TPP1	0.578	3.11425e-09	0.518	2.01582e-07	0.5	1.84503e-07	0.498	6.30595e-07	0.403	9.87356e-05	0.4994	1.99511e-05
3430992	ACACB	0.502	8.29252e-07	0.515	2.36257e-07	0.619	8.18518e-12	0.43	2.46604e-05	0.409	7.44254e-05	0.495	2.00303e-05
3784306	DTNA	0.481	3.09108e-06	0.413	6.33809e-05	0.51	9.23619e-08	0.463	4.36594e-06	0.427	2.9375e-05	0.4588	2.00611e-05
3811441	BCL2	0.62	9.06392e-11	0.575	4.32645e-09	0.602	3.84566e-11	0.4	0.000100667	0.595	1.66382e-10	0.5584	2.01342e-05
3122496	ANGPT2	0.443	2.56202e-05	0.439	1.79408e-05	0.513	7.11123e-08	0.429	2.57596e-05	0.426	3.17924e-05	0.45	2.02368e-05
2975023	SGK1	0.451	1.6493e-05	0.563	1.00896e-08	0.4	8.49819e-05	0.593	9.93908e-10	0.518	1.04905e-07	0.505	2.03182e-05
3442518	C1RL-AS1,C1RL	0.498	1.10241e-06	0.403	0.000100543	0.543	7.11764e-09	0.578	2.81899e-09	0.506	2.59217e-07	0.5056	2.0383e-05
3223942	STOM	0.46	9.98049e-06	0.483	1.65994e-06	0.55	3.87186e-09	0.412	5.90252e-05	0.426	3.15984e-05	0.4662	2.04536e-05
2902961	LOC100293534,C4A,C4B	0.592	1.04575e-09	0.665	2.5278e-12	0.521	3.99595e-08	0.504	4.40809e-07	0.403	0.000102036	0.537	2.05036e-05
3960858	SUN2	0.547	3.70915e-08	0.512	2.84629e-07	0.408	5.60864e-05	0.419	4.07279e-05	0.456	6.03814e-06	0.4684	2.06348e-05
2356123	TXNIP	0.476	4.16668e-06	0.555	1.79869e-08	0.584	2.12092e-10	0.495	7.43207e-07	0.403	9.84701e-05	0.5026	2.06796e-05
4011016	VSIG4	0.544	4.54417e-08	0.507	3.88363e-07	0.396	0.000103056	0.603	4.75041e-10	0.588	3.13029e-10	0.5276	2.06982e-05
3197141		0.515	3.57897e-07	0.55	2.49361e-08	0.471	1.32753e-06	0.4	0.000101612	0.492	6.95517e-07	0.4856	2.08037e-05
3441748	LOC100289038,TPTEP1,VWF	0.46	1.03219e-05	0.427	3.2458e-05	0.493	3.17171e-07	0.522	1.40111e-07	0.413	6.13533e-05	0.463	2.09181e-05
4027229	FLNA	0.499	9.91444e-07	0.45	1.03208e-05	0.401	7.86325e-05	0.439	1.54551e-05	0.519	1.025e-07	0.4616	2.11005e-05
3393730	MPZL2	0.493	1.46306e-06	0.402	0.000104664	0.503	1.46068e-07	0.522	1.39347e-07	0.521	8.92114e-08	0.4882	2.13003e-05
2902973	LOC100293534,C4A,C4B	0.601	5.28349e-10	0.643	1.52302e-11	0.511	8.64313e-08	0.448	9.88502e-06	0.404	9.7364e-05	0.5214	2.14672e-05
2752022	SAP30	0.49	1.72888e-06	0.537	5.78548e-08	0.63	2.39701e-12	0.4	0.000100183	0.448	9.89577e-06	0.501	2.2373e-05
2422732	TGFBR3	0.456	1.2757e-05	0.504	4.72899e-07	0.423	2.41091e-05	0.435	1.8934e-05	0.414	5.69649e-05	0.4464	2.26476e-05
3735210	ITGB4	0.599	6.16794e-10	0.567	7.88479e-09	0.5	1.93152e-07	0.522	1.40768e-07	0.4	0.000114553	0.5176	2.29792e-05
3442488	C1R	0.443	2.48108e-05	0.418	5.03425e-05	0.512	7.74527e-08	0.585	1.61275e-09	0.421	4.02773e-05	0.4758	2.31019e-05
2991901	ITGB8	0.517	3.15268e-07	0.628	6.14611e-11	0.401	8.1485e-05	0.423	3.39954e-05	0.497	4.98192e-07	0.4932	2.32588e-05
2363754	FCGR2A,FCGR2C	0.452	1.59817e-05	0.569	6.62121e-09	0.404	6.72315e-05	0.627	7.54495e-11	0.425	3.31379e-05	0.4954	2.32716e-05
3430987	ACACB	0.556	1.82119e-08	0.602	4.96073e-10	0.564	1.19059e-09	0.511	2.83409e-07	0.4	0.000117956	0.5266	2.36518e-05
2458944	ITPKB	0.465	7.84447e-06	0.612	2.50964e-10	0.51	9.25042e-08	0.433	2.09579e-05	0.405	9.06083e-05	0.485	2.39007e-05
3444276	CSDAP1,CSDA	0.437	3.52395e-05	0.407	8.30887e-05	0.492	3.35256e-07	0.5	5.36688e-07	0.503	3.2746e-07	0.4678	2.39055e-05
3862245	FCGBP	0.459	1.06507e-05	0.458	6.70747e-06	0.431	1.58236e-05	0.403	8.57455e-05	0.493	6.37255e-07	0.4488	2.39129e-05
3532429	KIAA0391	0.423	6.98174e-05	0.571	5.81657e-09	0.506	1.17637e-07	0.479	1.84163e-06	0.418	4.8242e-05	0.4794	2.40049e-05
3441696	LOC100289038,TPTEP1,VWF	0.479	3.47986e-06	0.437	1.97486e-05	0.411	4.64568e-05	0.519	1.73797e-07	0.417	5.04472e-05	0.4526	2.40613e-05
3406612	MGST1	0.512	4.28323e-07	0.501	5.90991e-07	0.532	1.7405e-08	0.402	8.96305e-05	0.427	2.96518e-05	0.4748	2.40638e-05
3441726	LOC100289038,TPTEP1,VWF	0.533	1.09189e-07	0.541	4.56476e-08	0.494	2.83338e-07	0.495	7.27566e-07	0.399	0.000119574	0.4924	2.4148e-05
3441740	LOC100289038,TPTEP1,VWF	0.549	3.31178e-08	0.534	6.96675e-08	0.41	4.92372e-05	0.431	2.30189e-05	0.417	4.95276e-05	0.4682	2.43773e-05
3264382	ACSL5	0.529	1.41194e-07	0.564	9.43746e-09	0.521	4.08517e-08	0.617	1.66564e-10	0.398	0.000124913	0.5258	2.50209e-05
2699639	PLSCR4	0.554	2.19663e-08	0.558	1.47804e-08	0.592	1.05171e-10	0.448	9.76435e-06	0.4	0.000115364	0.5104	2.5033e-05
2429877	NAP1L4,CD58	0.427	5.62752e-05	0.522	1.55211e-07	0.537	1.14404e-08	0.511	2.81969e-07	0.41	6.9166e-05	0.4814	2.5178e-05
3204813	CREB3,TLN1	0.418	8.82633e-05	0.517	2.10656e-07	0.539	9.69744e-09	0.54	4.34747e-08	0.422	3.9038e-05	0.4872	2.5513e-05
3735197	ITGB4	0.592	1.06934e-09	0.653	6.58077e-12	0.585	1.83481e-10	0.465	4.04412e-06	0.399	0.000123883	0.5388	2.55856e-05
3441700	LOC100289038,TPTEP1,VWF	0.48	3.19026e-06	0.549	2.70417e-08	0.481	6.9529e-07	0.552	1.98668e-08	0.399	0.000124044	0.4922	2.55952e-05
2807409	OSMR	0.494	1.38079e-06	0.465	4.58854e-06	0.393	0.000120674	0.522	1.45074e-07	0.47	2.65086e-06	0.4688	2.58879e-05
3553913	KLC1	0.481	3.0099e-06	0.464	4.71849e-06	0.561	1.57567e-09	0.421	3.68638e-05	0.406	8.61867e-05	0.4666	2.61561e-05
2854095	MIR3650,LIFR-AS1,LIFR	0.455	1.31087e-05	0.611	2.57008e-10	0.587	1.57205e-10	0.504	4.39981e-07	0.399	0.000120785	0.5112	2.68668e-05
3315674	IFITM2	0.482	2.9194e-06	0.577	3.8951e-09	0.576	4.17794e-10	0.527	9.87456e-08	0.397	0.000132283	0.5118	2.7061e-05
3431013	ACACB	0.444	2.35804e-05	0.491	1.04706e-06	0.648	3.66325e-13	0.514	2.38229e-07	0.401	0.000111764	0.4996	2.73259e-05
2951587	FKBP5,LOC285847	0.528	1.49503e-07	0.446	1.28378e-05	0.519	4.59934e-08	0.395	0.00012406	0.527	5.69736e-08	0.483	2.74301e-05
2812493	ERBB2IP	0.44	3.0326e-05	0.521	1.67984e-07	0.452	4.32126e-06	0.41	6.21733e-05	0.421	4.12863e-05	0.4488	2.7655e-05
3430996	ACACB	0.468	6.53363e-06	0.532	8.01119e-08	0.637	1.04955e-12	0.5	5.29627e-07	0.397	0.00013159	0.5068	2.77466e-05
3333903	RARRES3	0.441	2.75415e-05	0.559	1.32005e-08	0.444	7.11254e-06	0.451	8.25663e-06	0.403	9.84508e-05	0.4596	2.82749e-05
3561041	NFKBIA	0.444	2.44057e-05	0.408	7.92581e-05	0.437	1.06842e-05	0.43	2.4184e-05	0.46	5.00478e-06	0.4358	2.87073e-05
3836754	HIF3A	0.591	1.14322e-09	0.66	3.30125e-12	0.646	4.22751e-13	0.565	7.59629e-09	0.395	0.000145345	0.5714	2.90708e-05
2902983	LOC100293534,C4A,C4B	0.604	3.769e-10	0.626	7.74716e-11	0.477	8.86208e-07	0.51	2.99645e-07	0.395	0.000146763	0.5224	2.95898e-05
3862236	FCGBP	0.478	3.49744e-06	0.543	4.03319e-08	0.462	2.45533e-06	0.398	0.000108346	0.423	3.62297e-05	0.4608	3.01139e-05
3548541	C14orf159,GPR68	0.508	5.81561e-07	0.398	0.00012758	0.433	1.40374e-05	0.482	1.59181e-06	0.454	6.8919e-06	0.455	3.01365e-05
2999797	MIR4649,AEBP1	0.502	8.69035e-07	0.515	2.39814e-07	0.475	1.07205e-06	0.402	8.95736e-05	0.413	6.08682e-05	0.4614	3.05245e-05
2922662	DSE	0.423	6.98175e-05	0.534	6.97021e-08	0.556	2.48057e-09	0.544	3.16063e-08	0.406	8.57447e-05	0.4926	3.11332e-05
3444257	CSDAP1,CSDA	0.449	1.84304e-05	0.452	9.0241e-06	0.392	0.000128523	0.585	1.55976e-09	0.48	1.49643e-06	0.4716	3.14951e-05
3735190	ITGB4	0.422	7.37921e-05	0.524	1.36737e-07	0.595	8.02356e-11	0.466	3.84713e-06	0.407	8.41705e-05	0.4828	3.23893e-05
3905152	TGM2	0.521	2.43295e-07	0.508	3.66222e-07	0.556	2.42255e-09	0.528	9.61331e-08	0.393	0.000163792	0.5012	3.29001e-05
3430994	ACACB	0.456	1.29433e-05	0.482	1.77221e-06	0.617	9.64061e-12	0.455	6.75925e-06	0.395	0.00014401	0.481	3.30969e-05
2356125	TXNIP	0.485	2.43212e-06	0.561	1.13784e-08	0.57	7.1537e-10	0.516	2.0655e-07	0.393	0.000163423	0.505	3.32148e-05
2356135	TXNIP	0.473	4.72933e-06	0.572	5.50701e-09	0.594	8.26199e-11	0.495	7.20357e-07	0.393	0.000161571	0.5054	3.34053e-05
2807401	OSMR	0.455	1.31434e-05	0.536	6.26515e-08	0.393	0.000122693	0.474	2.49906e-06	0.427	3.03211e-05	0.457	3.37438e-05
3561046	NFKBIA	0.426	6.07255e-05	0.428	3.04206e-05	0.48	7.49255e-07	0.45	8.84378e-06	0.411	6.89381e-05	0.439	3.39355e-05
3662113	MT1A,MT2A	0.446	2.18404e-05	0.549	2.64353e-08	0.579	3.23939e-10	0.493	8.24431e-07	0.395	0.000147158	0.4924	3.39698e-05
2991902	ITGB8	0.427	5.54524e-05	0.562	1.05617e-08	0.535	1.30555e-08	0.408	6.9262e-05	0.418	4.6918e-05	0.47	3.43312e-05
3735170	ITGB4	0.508	5.95687e-07	0.49	1.11639e-06	0.56	1.72347e-09	0.469	3.26995e-06	0.392	0.000167911	0.4838	3.4579e-05
2903020	LOC100293534,C4A,C4B	0.504	7.49645e-07	0.562	1.09031e-08	0.41	4.90828e-05	0.44	1.44832e-05	0.401	0.000109937	0.4634	3.48527e-05
3836759	HIF3A	0.513	4.02593e-07	0.56	1.26892e-08	0.599	5.58048e-11	0.39	0.000156927	0.436	1.88624e-05	0.4996	3.52409e-05
2913700	CD109	0.464	8.27569e-06	0.584	2.14985e-09	0.513	7.47162e-08	0.388	0.000168658	0.464	3.88159e-06	0.4826	3.61784e-05
4006217	MAOB,NAA50	0.467	6.79374e-06	0.593	1.03801e-09	0.388	0.00015398	0.437	1.70566e-05	0.463	4.19448e-06	0.4696	3.64053e-05
3364565	C11orf58,PLEKHA7,LOC283278	0.434	3.89944e-05	0.449	1.07084e-05	0.438	1.01021e-05	0.453	7.49647e-06	0.4	0.000115144	0.4348	3.64891e-05
2480526	LOC100130429,LOC100130642,LOC100506142,RHOQ,PIGF	0.517	3.25056e-07	0.547	3.03636e-08	0.618	8.93717e-12	0.386	0.00018266	0.57	1.74199e-09	0.5276	3.66034e-05
3357851	IFITM3	0.465	7.94136e-06	0.622	1.05271e-10	0.569	7.49652e-10	0.624	9.8735e-11	0.391	0.000175093	0.5342	3.66071e-05
2400549	ECE1	0.456	1.25523e-05	0.601	5.73587e-10	0.486	4.8964e-07	0.579	2.61402e-09	0.392	0.000170277	0.5028	3.66645e-05
3105925	CPNE3	0.516	3.54133e-07	0.524	1.39662e-07	0.472	1.27478e-06	0.393	0.000139153	0.42	4.3685e-05	0.465	3.69214e-05
3862215	FCGBP	0.499	9.9343e-07	0.495	8.48058e-07	0.387	0.000164151	0.435	1.88705e-05	0.522	8.02304e-08	0.4676	3.69887e-05
3134027	CEBPD	0.464	8.32782e-06	0.433	2.36448e-05	0.404	6.97973e-05	0.404	8.3104e-05	0.487	9.59234e-07	0.4384	3.71666e-05
2807403	OSMR	0.534	1.01536e-07	0.431	2.71804e-05	0.388	0.00015601	0.465	4.08529e-06	0.528	5.54784e-08	0.4692	3.74865e-05
3441793	LOC100289038,TPTEP1,VWF	0.49	1.79562e-06	0.519	1.90226e-07	0.487	4.51937e-07	0.504	4.36583e-07	0.39	0.000185903	0.478	3.77555e-05
3949001	CDPF1,PPARA	0.422	7.37973e-05	0.504	4.68849e-07	0.591	1.10754e-10	0.412	5.69325e-05	0.414	5.92948e-05	0.4686	3.80987e-05
3431051	ACACB	0.464	8.35558e-06	0.519	1.85457e-07	0.651	2.76674e-13	0.499	5.93554e-07	0.39	0.000184609	0.5046	3.87486e-05
2902970	LOC100293534,C4A,C4B	0.585	1.8923e-09	0.629	5.54069e-11	0.492	3.21956e-07	0.536	5.66429e-08	0.389	0.00019363	0.5262	3.88021e-05
3393732	MPZL2	0.435	3.86606e-05	0.425	3.55655e-05	0.431	1.52739e-05	0.413	5.44159e-05	0.416	5.16469e-05	0.424	3.91126e-05
3174850	ANXA1	0.414	0.000106621	0.409	7.68464e-05	0.435	1.21131e-05	0.551	2.05222e-08	0.671	6.32111e-14	0.496	3.91202e-05
3662137	MT1L	0.424	6.65486e-05	0.49	1.0789e-06	0.579	3.16026e-10	0.545	3.1455e-08	0.397	0.000131685	0.487	3.98689e-05
3326722	CD44	0.433	4.1293e-05	0.463	5.06515e-06	0.558	2.00781e-09	0.432	2.1902e-05	0.397	0.000131938	0.4566	4.00399e-05
3305319	ITPRIP	0.477	3.76744e-06	0.419	4.68306e-05	0.429	1.74385e-05	0.4	0.000100934	0.426	3.23743e-05	0.4302	4.02689e-05
2999795	MIR4649,AEBP1	0.446	2.16025e-05	0.441	1.60055e-05	0.455	3.70152e-06	0.41	6.23774e-05	0.403	9.82195e-05	0.431	4.03813e-05
3561048	NFKBIA	0.402	0.000187849	0.527	1.11861e-07	0.58	2.88421e-10	0.591	1.1031e-09	0.44	1.49483e-05	0.508	4.05822e-05
2903022	LOC100293534,C4A,C4B	0.49	1.74377e-06	0.585	2.05842e-09	0.389	0.000144504	0.442	1.30773e-05	0.419	4.48684e-05	0.465	4.08391e-05
3560717	BAZ1A	0.411	0.000123374	0.597	8.02928e-10	0.467	1.76915e-06	0.5	5.34796e-07	0.408	7.89257e-05	0.4766	4.0921e-05
3431048	ACACB	0.477	3.76618e-06	0.47	3.42824e-06	0.562	1.39077e-09	0.427	2.86783e-05	0.391	0.00017193	0.4654	4.15609e-05
3431043	ACACB	0.495	1.32437e-06	0.518	2.04111e-07	0.616	1.03999e-11	0.383	0.000207567	0.483	1.22104e-06	0.499	4.20634e-05
3862232	FCGBP	0.46	1.0256e-05	0.496	7.79791e-07	0.429	1.68837e-05	0.386	0.000182371	0.5	3.90402e-07	0.4542	4.21362e-05
3862214	FCGBP	0.417	9.06794e-05	0.452	9.27704e-06	0.4	8.34102e-05	0.429	2.52786e-05	0.467	3.25919e-06	0.433	4.23809e-05
2356117	TXNIP	0.476	4.12491e-06	0.547	3.1161e-08	0.581	2.78819e-10	0.448	9.64754e-06	0.388	0.00020118	0.488	4.29967e-05
3862210	FCGBP	0.433	4.25481e-05	0.503	4.98773e-07	0.43	1.60212e-05	0.39	0.000152835	0.449	9.63768e-06	0.441	4.43082e-05
3662217	MT1F,MT1H	0.53	1.35639e-07	0.548	2.72439e-08	0.588	1.42471e-10	0.62	1.32688e-10	0.386	0.000221642	0.5344	4.4361e-05
2913728	CD109	0.47	5.82819e-06	0.53	9.17704e-08	0.513	7.08696e-08	0.476	2.17181e-06	0.386	0.000216131	0.475	4.48587e-05
3655741	MVP	0.499	9.90053e-07	0.549	2.62093e-08	0.475	1.04644e-06	0.536	5.73912e-08	0.386	0.000223108	0.489	4.50456e-05
3786884	SLC14A1	0.497	1.13162e-06	0.57	6.39134e-09	0.542	7.84499e-09	0.473	2.52196e-06	0.386	0.000223817	0.4936	4.5497e-05
3380910	LOC100128494,NUMA1	0.413	0.000108948	0.527	1.09694e-07	0.397	9.79605e-05	0.518	1.81518e-07	0.434	2.11812e-05	0.4578	4.56761e-05
2709798	BCL6	0.457	1.19242e-05	0.487	1.29894e-06	0.381	0.000215559	0.516	2.04363e-07	0.509	2.15171e-07	0.47	4.58403e-05
2913760	CD109	0.408	0.000141204	0.543	3.98682e-08	0.42	2.86728e-05	0.437	1.68564e-05	0.42	4.31436e-05	0.4456	4.59834e-05
2927530	TNFAIP3	0.41	0.000130422	0.413	6.4578e-05	0.417	3.34993e-05	0.5	5.55261e-07	0.476	1.91915e-06	0.4432	4.61947e-05
3333329	BEST1	0.42	7.86486e-05	0.594	9.7907e-10	0.388	0.00015348	0.646	1.4368e-11	0.519	1.02494e-07	0.5134	4.64464e-05
3326729	CD44	0.398	0.000224416	0.516	2.21757e-07	0.595	7.7524e-11	0.45	8.79905e-06	0.532	4.01664e-08	0.4982	4.66955e-05
2896566	GMPR	0.57	6.78323e-09	0.443	1.48431e-05	0.525	3.05255e-08	0.383	0.000213932	0.459	5.11699e-06	0.476	4.67859e-05
3195152	LOC100289341,UAP1L1	0.398	0.00022572	0.505	4.43671e-07	0.443	7.48003e-06	0.526	1.05572e-07	0.487	9.65336e-07	0.4718	4.69429e-05
3062089	PDK4	0.435	3.83928e-05	0.585	2.10278e-09	0.462	2.40947e-06	0.474	2.47837e-06	0.389	0.000193804	0.469	4.74173e-05
3122502	ANGPT2	0.427	5.55409e-05	0.542	4.39261e-08	0.521	3.87766e-08	0.386	0.000187971	0.469	2.85043e-06	0.469	4.9289e-05
3654195	IL4R	0.467	6.9733e-06	0.512	2.84667e-07	0.443	7.63244e-06	0.59	1.14657e-09	0.385	0.000231703	0.4794	4.93189e-05
3200662	LOC100509484,PLIN2	0.499	9.86093e-07	0.453	8.77134e-06	0.513	7.31161e-08	0.411	6.11797e-05	0.391	0.000175849	0.4534	4.93718e-05
3431066	ACACB	0.519	2.92774e-07	0.499	6.51417e-07	0.48	7.26897e-07	0.447	1.02553e-05	0.384	0.000236747	0.4658	4.97348e-05
2440960	FCGR3B	0.472	5.00098e-06	0.534	7.14974e-08	0.477	9.13779e-07	0.511	2.82942e-07	0.384	0.000243825	0.4756	5.00189e-05
4006230	MAOB,NAA50	0.511	4.59823e-07	0.486	1.39318e-06	0.431	1.55312e-05	0.381	0.00023209	0.468	3.1382e-06	0.4554	5.05225e-05
3197143		0.405	0.000160209	0.478	2.23761e-06	0.538	1.09618e-08	0.402	9.06977e-05	0.511	1.79374e-07	0.4668	5.06669e-05
3662251	MT1X	0.462	9.38147e-06	0.564	9.24977e-09	0.547	5.02715e-09	0.441	1.38657e-05	0.385	0.00023271	0.4798	5.11943e-05
2975021	SGK1	0.396	0.000245449	0.538	5.72371e-08	0.43	1.66668e-05	0.574	3.90534e-09	0.519	1.01997e-07	0.4914	5.24558e-05
3803009	DSC2	0.406	0.000158022	0.461	5.62917e-06	0.489	3.97487e-07	0.404	8.35614e-05	0.439	1.6283e-05	0.4398	5.27787e-05
2854094	MIR3650,LIFR-AS1,LIFR	0.429	5.04323e-05	0.546	3.13319e-08	0.546	5.41076e-09	0.384	0.000204278	0.447	1.04072e-05	0.4704	5.30309e-05
3134024	CEBPD	0.421	7.62341e-05	0.453	8.67964e-06	0.386	0.000167482	0.454	7.15423e-06	0.457	5.77355e-06	0.4342	5.30648e-05
2440959	FCGR3B	0.52	2.69631e-07	0.55	2.51237e-08	0.457	3.26923e-06	0.587	1.4156e-09	0.382	0.000263108	0.4992	5.33346e-05
3063598	AZGP1	0.457	1.1924e-05	0.457	6.99108e-06	0.456	3.47355e-06	0.378	0.000256847	0.672	6.97291e-14	0.484	5.5847e-05
4027235	FLNA	0.412	0.000114643	0.392	0.000165479	0.501	1.71401e-07	0.529	8.83435e-08	0.492	6.60974e-07	0.4652	5.62085e-05
3374961	MS4A6A	0.589	1.34066e-09	0.662	2.68913e-12	0.49	3.73967e-07	0.634	4.9996e-11	0.381	0.000280828	0.5512	5.62406e-05
2400553	ECE1	0.408	0.000143949	0.403	0.000101609	0.433	1.37161e-05	0.589	1.23263e-09	0.431	2.40312e-05	0.4528	5.66613e-05
2693254	OSBPL11	0.412	0.000116994	0.402	0.000106731	0.429	1.72503e-05	0.591	1.09587e-09	0.42	4.32027e-05	0.4508	5.68358e-05
3197049	GLIS3	0.419	8.31179e-05	0.444	1.37167e-05	0.413	4.12685e-05	0.448	9.57662e-06	0.396	0.000136964	0.424	5.69288e-05
3455868	KRT4	0.414	0.000108659	0.474	2.75126e-06	0.438	1.01828e-05	0.473	2.5404e-06	0.393	0.000162222	0.4384	5.72711e-05
2370977	NPL	0.449	1.79141e-05	0.509	3.50461e-07	0.481	6.90412e-07	0.542	3.85707e-08	0.382	0.000267974	0.4726	5.73935e-05
3264366	ACSL5	0.44	2.97956e-05	0.499	6.66292e-07	0.408	5.41031e-05	0.542	3.84943e-08	0.388	0.000203661	0.4554	5.76528e-05
4027233	FLNA	0.523	2.1399e-07	0.507	3.92801e-07	0.375	0.000287853	0.569	5.50618e-09	0.539	2.42508e-08	0.5026	5.7698e-05
3223943	STOM	0.429	5.01041e-05	0.433	2.38541e-05	0.546	5.40827e-09	0.393	0.000138135	0.408	8.03582e-05	0.4418	5.84913e-05
3862252	FCGBP	0.426	6.02309e-05	0.403	0.000100008	0.405	6.6166e-05	0.429	2.55185e-05	0.42	4.22376e-05	0.4166	5.88322e-05
3374946	MS4A6A	0.468	6.57213e-06	0.509	3.58084e-07	0.397	9.60543e-05	0.566	6.94646e-09	0.389	0.000194794	0.4658	5.95571e-05
3688896	SLC6A10P,SLC6A8,LOC653562	0.504	7.34986e-07	0.434	2.35812e-05	0.405	6.58288e-05	0.383	0.000209752	0.633	2.90622e-12	0.4718	5.99795e-05
3146155	STK3	0.425	6.3882e-05	0.58	2.92001e-09	0.441	8.51748e-06	0.491	9.43633e-07	0.385	0.000226823	0.4644	6.00338e-05
3301402	SORBS1	0.407	0.000151504	0.543	4.09593e-08	0.457	3.21001e-06	0.647	1.34964e-11	0.395	0.00014664	0.4898	6.02791e-05
3442739	CD163	0.456	1.24097e-05	0.537	6.06509e-08	0.376	0.000272395	0.441	1.37713e-05	0.456	6.30528e-06	0.4532	6.09885e-05
2902976	LOC100293534,C4A,C4B	0.541	5.75876e-08	0.569	6.82714e-09	0.457	3.17195e-06	0.509	3.18209e-07	0.379	0.000301867	0.491	6.10844e-05
3393725	MPZL2	0.447	2.07281e-05	0.394	0.000154942	0.394	0.000113254	0.463	4.4638e-06	0.442	1.37554e-05	0.428	6.14287e-05
3062105	PDK4	0.44	3.00844e-05	0.558	1.40343e-08	0.601	4.50715e-11	0.477	2.03725e-06	0.381	0.000276362	0.4914	6.16996e-05
3997951	PRKX,PRKY	0.42	7.97391e-05	0.402	0.000106802	0.561	1.52472e-09	0.395	0.000125223	0.522	8.08939e-08	0.46	6.23693e-05
3430986	ACACB	0.43	4.84227e-05	0.476	2.43896e-06	0.67	3.99307e-14	0.494	7.80453e-07	0.382	0.000260849	0.4904	6.24982e-05
3534889	KLHDC1	0.449	1.80778e-05	0.44	1.72263e-05	0.398	9.27136e-05	0.387	0.000174234	0.447	1.03067e-05	0.4242	6.25116e-05
3662176	MT1DP	0.415	0.000101228	0.528	1.07757e-07	0.506	1.24563e-07	0.4	9.93376e-05	0.401	0.000112769	0.45	6.27133e-05
2913745	CD109	0.433	4.2295e-05	0.408	8.05269e-05	0.397	9.98993e-05	0.453	7.50431e-06	0.406	8.75989e-05	0.4194	6.35649e-05
3382699	LRRC32,GUCY2EP	0.391	0.000308851	0.55	2.45241e-08	0.479	7.73323e-07	0.46	5.30933e-06	0.467	3.30757e-06	0.4694	6.36532e-05
3430277	RFX4	0.512	4.44902e-07	0.532	8.17571e-08	0.528	2.30393e-08	0.515	2.20431e-07	0.378	0.000319019	0.493	6.39579e-05
3405769	EMP1	0.397	0.000234424	0.429	2.93169e-05	0.419	2.99625e-05	0.427	2.90012e-05	0.525	6.70542e-08	0.4394	6.45543e-05
3753574	SLFN13,SLFN11	0.396	0.000249574	0.417	5.19318e-05	0.51	9.13953e-08	0.504	4.24167e-07	0.434	2.12427e-05	0.4522	6.46528e-05
2832636	PCDHGC3	0.419	8.35098e-05	0.418	5.10378e-05	0.4	8.65164e-05	0.461	5.08547e-06	0.403	9.76951e-05	0.4202	6.47689e-05
2899173	HIST1H1E	0.526	1.81592e-07	0.448	1.1424e-05	0.547	5.05019e-09	0.374	0.000312414	0.478	1.71752e-06	0.4746	6.51485e-05
3406604	MGST1	0.477	3.79783e-06	0.539	5.2746e-08	0.529	2.21301e-08	0.413	5.58382e-05	0.382	0.00026618	0.468	6.51782e-05
2515687	ITGA6	0.455	1.3329e-05	0.522	1.50546e-07	0.616	9.97378e-12	0.395	0.00012621	0.389	0.00019182	0.4754	6.6302e-05
2324891	C1QB	0.498	1.05777e-06	0.529	1.00235e-07	0.544	6.3578e-09	0.628	7.71909e-11	0.377	0.000331298	0.5152	6.64924e-05
3592861	SEMA6D	0.497	1.14496e-06	0.421	4.2734e-05	0.44	9.32395e-06	0.376	0.000278185	0.483	1.23196e-06	0.4434	6.65239e-05
2699730	PLSCR1	0.479	3.41606e-06	0.394	0.00015042	0.404	6.87886e-05	0.399	0.000106141	0.463	4.27467e-06	0.4278	6.66082e-05
3662090	MT4	0.41	0.000127295	0.518	1.95024e-07	0.569	7.62059e-10	0.457	6.12852e-06	0.387	0.000208024	0.4682	6.83287e-05
3441721	LOC100289038,TPTEP1,VWF	0.568	7.80222e-09	0.507	3.88244e-07	0.534	1.48955e-08	0.548	2.56264e-08	0.376	0.000343886	0.5066	6.88646e-05
2403131	WASF2	0.437	3.47157e-05	0.508	3.64245e-07	0.536	1.19554e-08	0.489	1.02308e-06	0.378	0.000310626	0.4696	6.93483e-05
2902982	LOC100293534,C4A,C4B	0.506	6.9011e-07	0.51	3.30821e-07	0.424	2.2843e-05	0.448	9.98921e-06	0.378	0.000315545	0.4532	6.98795e-05
3892846	LOC100127888,SLCO4A1	0.405	0.000161328	0.413	6.45826e-05	0.433	1.40579e-05	0.401	9.49611e-05	0.435	2.00931e-05	0.4174	7.10045e-05
2854093	MIR3650,LIFR-AS1,LIFR	0.49	1.75836e-06	0.484	1.58995e-06	0.536	1.22921e-08	0.471	2.98556e-06	0.375	0.000353974	0.4712	7.20641e-05
3735201	ITGB4	0.595	8.96511e-10	0.656	4.6334e-12	0.645	4.83198e-13	0.579	2.61737e-09	0.375	0.000365032	0.57	7.30072e-05
3326653	CD44	0.388	0.000341634	0.488	1.21382e-06	0.544	6.27482e-09	0.507	3.5717e-07	0.432	2.34339e-05	0.4718	7.3329e-05
3441850	TNFRSF1A	0.432	4.39499e-05	0.415	5.73798e-05	0.446	6.35179e-06	0.421	3.7225e-05	0.384	0.000237499	0.4196	7.64812e-05
3351466	MLL	0.467	6.75007e-06	0.39	0.000182633	0.419	3.07296e-05	0.391	0.000151583	0.446	1.11952e-05	0.4226	7.65782e-05
2902986	LOC100293534,C4A,C4B	0.521	2.51791e-07	0.589	1.5253e-09	0.545	6.16688e-09	0.521	1.51733e-07	0.373	0.000384988	0.5098	7.70798e-05
2751197	PALLD	0.52	2.72222e-07	0.559	1.2971e-08	0.523	3.41735e-08	0.429	2.54734e-05	0.374	0.000374045	0.481	7.99675e-05
3204792	CREB3,TLN1	0.421	7.47612e-05	0.559	1.3345e-08	0.535	1.31167e-08	0.632	5.77398e-11	0.377	0.000326216	0.5048	8.02007e-05
2807415	OSMR	0.489	1.90117e-06	0.456	7.26455e-06	0.37	0.000364413	0.474	2.40044e-06	0.429	2.68455e-05	0.4436	8.0565e-05
3803003	DSC2	0.391	0.000304685	0.469	3.57137e-06	0.497	2.35269e-07	0.405	7.96793e-05	0.44	1.48716e-05	0.4404	8.06085e-05
3693001	MT1G,MT1X	0.435	3.87208e-05	0.462	5.19811e-06	0.435	1.26597e-05	0.498	6.33369e-07	0.376	0.000346822	0.4412	8.08067e-05
3264379	ACSL5	0.483	2.6664e-06	0.557	1.52746e-08	0.546	5.55672e-09	0.594	9.6638e-10	0.372	0.000404095	0.5104	8.13567e-05
2755099	CYP4V2	0.439	3.03745e-05	0.464	4.85412e-06	0.467	1.71523e-06	0.433	2.09774e-05	0.376	0.000350168	0.4358	8.16178e-05
3929459	C21orf49,C21orf62	0.512	4.39317e-07	0.484	1.53698e-06	0.368	0.000406008	0.499	5.95643e-07	0.611	3.15663e-11	0.4948	8.17159e-05
3904730	C20orf118,SAMHD1	0.403	0.000180914	0.512	2.84793e-07	0.419	2.98898e-05	0.389	0.000162954	0.424	3.46264e-05	0.4294	8.17338e-05
3592868	SEMA6D	0.4	0.000206017	0.387	0.000203668	0.438	1.04717e-05	0.502	4.73596e-07	0.504	2.9242e-07	0.4462	8.41845e-05
3577630	SERPINA1	0.468	6.64796e-06	0.531	8.61814e-08	0.523	3.48047e-08	0.607	3.46147e-10	0.372	0.000417483	0.5002	8.48505e-05
3441749	LOC100289038,TPTEP1,VWF	0.388	0.000348954	0.514	2.60396e-07	0.448	5.80224e-06	0.514	2.36289e-07	0.41	7.07451e-05	0.4548	8.51997e-05
3662163	MT1E,MT1JP,MT1M	0.447	2.01937e-05	0.533	7.66328e-08	0.553	3.06749e-09	0.5	5.48166e-07	0.372	0.000405317	0.481	8.52277e-05
2902963	LOC100293534,C4A,C4B	0.499	9.92416e-07	0.574	4.80482e-09	0.471	1.31286e-06	0.504	4.41094e-07	0.371	0.00042683	0.4838	8.59163e-05
3947640	TSPO	0.395	0.000257067	0.467	4.05708e-06	0.4	8.27551e-05	0.404	8.4932e-05	0.468	3.02552e-06	0.4268	8.63674e-05
2370964	NPL	0.472	5.19395e-06	0.5	6.06446e-07	0.474	1.12846e-06	0.462	4.63362e-06	0.371	0.000422806	0.4558	8.68736e-05
3424233	ACSS3	0.47	5.86934e-06	0.502	5.28441e-07	0.636	1.18519e-12	0.423	3.34532e-05	0.373	0.000397813	0.4808	8.75329e-05
3391740	TMPRSS5	0.492	1.59799e-06	0.48	1.9805e-06	0.376	0.00028138	0.39	0.000156092	0.471	2.58388e-06	0.4418	8.8727e-05
2903004	LOC100293534,C4A,C4B	0.51	4.83301e-07	0.605	4.04578e-10	0.437	1.12652e-05	0.53	8.15983e-08	0.371	0.00043195	0.4906	8.87561e-05
3770033	CDC42EP4	0.51	5.0764e-07	0.406	8.73615e-05	0.48	7.51257e-07	0.37	0.000358594	0.55	1.01644e-08	0.4632	8.9445e-05
3662195	MT1B	0.445	2.2538e-05	0.545	3.42811e-08	0.552	3.40541e-09	0.466	3.87045e-06	0.371	0.000422232	0.4758	8.97357e-05
3441792	LOC100289038,TPTEP1,VWF	0.429	5.05378e-05	0.437	1.99165e-05	0.467	1.71997e-06	0.499	5.89835e-07	0.374	0.000377195	0.4412	8.99919e-05
2975029	SGK1	0.383	0.000428339	0.518	2.0082e-07	0.421	2.79063e-05	0.547	2.61742e-08	0.506	2.65365e-07	0.475	9.13475e-05
3430317	RFX4	0.433	4.22116e-05	0.469	3.73252e-06	0.498	2.23791e-07	0.386	0.000184439	0.385	0.0002301	0.4342	9.21414e-05
3408844	SSPN	0.387	0.000370419	0.473	2.8656e-06	0.532	1.7094e-08	0.407	7.33265e-05	0.434	2.12698e-05	0.4466	9.35796e-05
3935247	LSS	0.381	0.000462348	0.508	3.68941e-07	0.454	3.93924e-06	0.474	2.46864e-06	0.506	2.53415e-07	0.4646	9.38757e-05
2434458	MCL1,ADAMTSL4,C1orf138	0.402	0.000191094	0.528	1.06894e-07	0.377	0.000257981	0.436	1.83199e-05	0.467	3.33073e-06	0.442	9.41665e-05
3442492	C1R	0.464	8.23304e-06	0.367	0.000471895	0.495	2.57428e-07	0.52	1.55905e-07	0.484	1.16603e-06	0.466	9.63416e-05
3403207	C1S	0.463	8.62479e-06	0.411	6.9553e-05	0.443	7.74436e-06	0.368	0.000395477	0.489	8.37265e-07	0.4348	9.64473e-05
3326727	CD44	0.399	0.000211287	0.472	3.14964e-06	0.578	3.31305e-10	0.438	1.59681e-05	0.383	0.00025671	0.454	9.74229e-05
3431033	ACACB	0.404	0.000173973	0.493	9.28558e-07	0.649	2.98689e-13	0.455	6.68452e-06	0.378	0.000308939	0.4758	9.81049e-05
3662249	MT1X	0.416	9.55145e-05	0.56	1.23123e-08	0.536	1.22915e-08	0.444	1.18607e-05	0.373	0.000386843	0.4658	9.88486e-05
3389317	LOC643733,CASP4	0.451	1.69586e-05	0.475	2.65204e-06	0.447	5.99507e-06	0.525	1.15809e-07	0.369	0.00047152	0.4534	9.94482e-05
3063602	AZGP1	0.385	0.000397676	0.434	2.28584e-05	0.421	2.75178e-05	0.415	4.96697e-05	0.622	1.00764e-11	0.4554	9.95444e-05
3430997	ACACB	0.455	1.3502e-05	0.533	7.64465e-08	0.639	8.95084e-13	0.593	9.87067e-10	0.368	0.000485862	0.5176	9.98882e-05
3441788	LOC100289038,TPTEP1,VWF	0.419	8.18609e-05	0.452	8.90763e-06	0.459	2.79939e-06	0.494	7.90261e-07	0.372	0.000405584	0.4392	9.99884e-05
2770475	IGFBP7	0.469	6.22627e-06	0.476	2.51516e-06	0.424	2.3113e-05	0.364	0.000464701	0.456	6.1826e-06	0.4378	0.000100548
3543589	PAPLN	0.516	3.3969e-07	0.503	5.17587e-07	0.513	7.09077e-08	0.466	3.84325e-06	0.367	0.000506801	0.473	0.000102314
3442736	CD163	0.504	7.56505e-07	0.4	0.000118552	0.372	0.000338135	0.436	1.84198e-05	0.422	3.96304e-05	0.4268	0.000103099
3966009	TYMP,ODF3B	0.445	2.28272e-05	0.468	3.86671e-06	0.367	0.000422292	0.449	9.35477e-06	0.414	5.8686e-05	0.4286	0.000103405
3816240	IZUMO4	0.45	1.76266e-05	0.378	0.000300828	0.458	3.06901e-06	0.384	0.000198233	0.475	1.98611e-06	0.429	0.000104349
2922672	DSE	0.404	0.000172748	0.426	3.49513e-05	0.396	0.000106036	0.477	2.0638e-06	0.387	0.00020913	0.418	0.000104986
3430984	ACACB	0.381	0.000480133	0.545	3.50804e-08	0.639	9.20362e-13	0.435	1.90158e-05	0.43	2.6559e-05	0.486	0.000105149
3776544	TGIF1	0.45	1.75208e-05	0.503	5.06416e-07	0.374	0.000301127	0.383	0.00020719	0.508	2.20514e-07	0.4436	0.000105313
2370973	NPL	0.438	3.3626e-05	0.53	9.17814e-08	0.486	5.09578e-07	0.5	5.52072e-07	0.368	0.000491919	0.4644	0.00010534
3441759	LOC100289038,TPTEP1,VWF	0.39	0.000319505	0.457	6.9623e-06	0.39	0.000139778	0.474	2.47265e-06	0.412	6.37357e-05	0.4246	0.000106491
3380068	ORAOV1,FLJ42258	0.497	1.15338e-06	0.364	0.000537201	0.533	1.63156e-08	0.513	2.49529e-07	0.515	1.36745e-07	0.4844	0.000107751
2356136	TXNIP	0.418	8.92565e-05	0.52	1.76694e-07	0.489	4.04308e-07	0.492	8.92004e-07	0.37	0.000453095	0.4578	0.000108765
3735172	ITGB4	0.555	2.05626e-08	0.565	8.96636e-09	0.613	1.32512e-11	0.415	4.9901e-05	0.368	0.000495235	0.5032	0.000109033
3406614	MGST1	0.519	2.88688e-07	0.52	1.71548e-07	0.503	1.45538e-07	0.362	0.000503677	0.418	4.73703e-05	0.4644	0.000110331
3250160	SRGN	0.407	0.000144875	0.45	1.00782e-05	0.424	2.27381e-05	0.463	4.41146e-06	0.374	0.000369695	0.4236	0.00011036
3836739	HIF3A	0.394	0.000272022	0.495	8.27737e-07	0.537	1.16144e-08	0.408	6.86003e-05	0.387	0.000211835	0.4442	0.000110659
2440962	FCGR3B	0.502	8.54813e-07	0.534	7.32815e-08	0.41	4.92103e-05	0.577	2.98501e-09	0.367	0.000503957	0.478	0.00011082
3430988	ACACB	0.472	5.20293e-06	0.548	2.78463e-08	0.617	9.08769e-12	0.568	5.83594e-09	0.365	0.000550687	0.514	0.000111185
3627311	ANXA2	0.392	0.000298107	0.414	6.19356e-05	0.411	4.79942e-05	0.391	0.0001492	0.505	2.70666e-07	0.4226	0.000111501
2654509	SOX2-OT,SOX2	0.472	5.03378e-06	0.507	4.00161e-07	0.59	1.25793e-10	0.391	0.000148744	0.372	0.000405136	0.4664	0.000111863
4027668	F8	0.481	3.00777e-06	0.474	2.77976e-06	0.463	2.19656e-06	0.52	1.57476e-07	0.365	0.000551598	0.4606	0.000111948
3692954	OGFOD1,BBS2	0.399	0.000219542	0.542	4.39356e-08	0.555	2.69275e-09	0.388	0.000170686	0.392	0.000169973	0.4552	0.000112049
2457581	MIA3,AIDA	0.377	0.000552092	0.57	6.47074e-09	0.489	4.11451e-07	0.509	3.18025e-07	0.445	1.17668e-05	0.478	0.000112919
3561040	NFKBIA	0.473	4.84772e-06	0.429	2.97302e-05	0.568	8.27333e-10	0.36	0.000533582	0.54	2.32234e-08	0.474	0.000113637
3431035	ACACB	0.445	2.23369e-05	0.552	2.21148e-08	0.579	3.15705e-10	0.48	1.71385e-06	0.365	0.00054653	0.4842	0.000114121
4006229	MAOB,NAA50	0.501	9.3226e-07	0.369	0.000442148	0.455	3.56733e-06	0.396	0.000122407	0.474	2.15275e-06	0.439	0.000114242
3472335	SLC24A6	0.379	0.000521439	0.426	3.48186e-05	0.483	5.90714e-07	0.507	3.47253e-07	0.439	1.61507e-05	0.4468	0.000114669
3329658	DDB2	0.387	0.00035716	0.465	4.51684e-06	0.382	0.000211816	0.517	1.95109e-07	0.532	3.96226e-08	0.4566	0.000114746
3735168	ITGB4	0.53	1.29412e-07	0.586	1.80907e-09	0.551	3.70698e-09	0.483	1.44782e-06	0.364	0.00058189	0.5028	0.000116695
3725411	CALCOCO2	0.411	0.000125335	0.538	5.52856e-08	0.537	1.13226e-08	0.368	0.000391478	0.411	6.79186e-05	0.453	0.00011696
2351167	AHCYL1	0.621	8.73395e-11	0.639	2.30009e-11	0.507	1.1345e-07	0.459	5.50016e-06	0.364	0.000579885	0.518	0.0001171
2711226	ATP13A4	0.481	2.96538e-06	0.513	2.74029e-07	0.479	7.92233e-07	0.417	4.49892e-05	0.366	0.000537843	0.4512	0.000117373
3293306	PPA1	0.519	2.74655e-07	0.409	7.6192e-05	0.424	2.2735e-05	0.363	0.000473811	0.439	1.61768e-05	0.4308	0.000117838
2902978	LOC100293534,C4A,C4B	0.449	1.84301e-05	0.595	8.82459e-10	0.412	4.42141e-05	0.43	2.39605e-05	0.367	0.000506931	0.4506	0.000118707
3197020	GLIS3	0.458	1.15713e-05	0.377	0.000323911	0.378	0.000253812	0.51	2.97365e-07	0.445	1.14825e-05	0.4336	0.000120215
3331362	SERPING1	0.477	3.83217e-06	0.498	6.8895e-07	0.479	7.7677e-07	0.592	1.03312e-09	0.363	0.00060094	0.4818	0.000121248
2873902	MARCH3	0.419	8.38127e-05	0.367	0.000472663	0.57	7.03885e-10	0.421	3.79005e-05	0.432	2.2904e-05	0.4418	0.000123456
3693005	MT1G,MT1X	0.439	3.05328e-05	0.536	6.21591e-08	0.547	5.17317e-09	0.491	9.25165e-07	0.363	0.000593261	0.4752	0.000124957
3400656	ADIPOR2	0.38	0.000480951	0.484	1.59419e-06	0.616	1.01411e-11	0.397	0.000114632	0.425	3.3395e-05	0.4604	0.000126114
3662256	MT1X	0.469	6.04485e-06	0.552	2.1384e-08	0.548	4.53538e-09	0.502	4.94114e-07	0.362	0.000633336	0.4866	0.00012798
3725430	CALCOCO2	0.376	0.000580601	0.582	2.52144e-09	0.428	1.80064e-05	0.533	6.73018e-08	0.418	4.68565e-05	0.4674	0.000129107
3403209	C1S	0.398	0.00022867	0.385	0.00022175	0.424	2.3043e-05	0.389	0.000162391	0.444	1.24233e-05	0.408	0.000129655
3335095	DPF2	0.402	0.000189798	0.506	4.12749e-07	0.557	2.3256e-09	0.505	4.18289e-07	0.369	0.000457855	0.4678	0.000129697
2497103	IL1RL1	0.376	0.000575016	0.468	3.91886e-06	0.454	3.94789e-06	0.437	1.75327e-05	0.418	4.88252e-05	0.4306	0.000129848
3662161	MT1E,MT1JP,MT1M	0.46	1.03294e-05	0.518	2.04155e-07	0.592	1.05416e-10	0.467	3.62924e-06	0.362	0.000637367	0.4798	0.000130306
3662117	MT1A,MT2A	0.48	3.14998e-06	0.488	1.26406e-06	0.595	7.97107e-11	0.356	0.00064572	0.473	2.20764e-06	0.4784	0.000130468
3892841	LOC100127888,SLCO4A1	0.386	0.000388639	0.398	0.000125938	0.396	0.000106337	0.444	1.18344e-05	0.435	1.97957e-05	0.4118	0.000130509
2476659	LTBP1	0.456	1.28935e-05	0.49	1.07564e-06	0.376	0.000279909	0.486	1.21719e-06	0.375	0.00035891	0.4366	0.000130801
3458003	BAZ2A	0.43	4.83083e-05	0.488	1.21766e-06	0.372	0.000337452	0.538	4.93472e-08	0.382	0.000267278	0.442	0.000130861
2807404	OSMR	0.466	7.14926e-06	0.554	1.88137e-08	0.357	0.000659411	0.491	9.12387e-07	0.476	1.88797e-06	0.4688	0.000133876
3995832	SLC6A10P,SLC6A8,LOC653562	0.508	5.84574e-07	0.471	3.28994e-06	0.522	3.75935e-08	0.355	0.00066848	0.596	1.52107e-10	0.4904	0.000134478
2422746	TGFBR3	0.463	8.68915e-06	0.513	2.69938e-07	0.442	7.9107e-06	0.463	4.44802e-06	0.361	0.000665785	0.4484	0.000137421
3994840	MTM1	0.493	1.46871e-06	0.581	2.71707e-09	0.509	9.96769e-08	0.413	5.5432e-05	0.362	0.00063344	0.4716	0.000138089
3333328	BEST1	0.456	1.2355e-05	0.504	4.7268e-07	0.356	0.000684516	0.62	1.34156e-10	0.545	1.48567e-08	0.4962	0.000139472
3442714	CD163	0.42	7.95563e-05	0.498	6.89137e-07	0.39	0.000137497	0.579	2.57476e-09	0.368	0.000479675	0.451	0.000139484
4015444	SYTL4	0.377	0.000564663	0.448	1.1599e-05	0.451	4.68943e-06	0.498	6.12687e-07	0.4	0.000115925	0.4348	0.000139498
3862231	FCGBP	0.38	0.000500239	0.504	4.80145e-07	0.398	9.18525e-05	0.413	5.60313e-05	0.416	5.26938e-05	0.4222	0.000140259
3662143	MT1E,MT1JP,MT1M	0.464	7.99648e-06	0.5	5.98742e-07	0.583	2.16575e-10	0.46	5.28524e-06	0.36	0.00069002	0.4734	0.00014078
3527728	RNASE2,ECRP	0.478	3.55372e-06	0.515	2.41062e-07	0.428	1.87288e-05	0.56	1.05556e-08	0.36	0.000683859	0.4682	0.000141279
3699212	WDR59	0.49	1.7138e-06	0.361	0.000618219	0.408	5.57234e-05	0.425	3.06005e-05	0.457	5.87136e-06	0.4282	0.000142426
2657456	LPP-AS2,LPP	0.586	1.72808e-09	0.61	2.88265e-10	0.456	3.36976e-06	0.559	1.16091e-08	0.359	0.000713305	0.514	0.000143338
2901641	HLA-E	0.388	0.000343016	0.541	4.58364e-08	0.445	6.63516e-06	0.515	2.16275e-07	0.373	0.000392019	0.4524	0.000148386
3460151	GNS	0.445	2.24928e-05	0.449	1.06219e-05	0.491	3.47111e-07	0.413	5.60785e-05	0.361	0.000658318	0.4318	0.000149572
2902969	LOC100293534,C4A,C4B	0.525	1.95035e-07	0.601	5.67121e-10	0.415	3.77267e-05	0.55	2.21583e-08	0.359	0.000710162	0.49	0.000149621
2356127	TXNIP	0.483	2.66307e-06	0.548	2.89582e-08	0.58	2.88497e-10	0.53	8.61528e-08	0.358	0.000750502	0.4998	0.000150656
3560718	BAZ1A	0.399	0.000216476	0.495	8.34471e-07	0.4	8.24967e-05	0.492	9.01232e-07	0.369	0.000456911	0.431	0.000151524
3549769	SERPINA3	0.37	0.000744994	0.451	9.4397e-06	0.45	5.0241e-06	0.501	5.16364e-07	0.566	2.5132e-09	0.4676	0.000151995
3527631	ANG,RNASE4	0.369	0.000758447	0.464	4.77011e-06	0.599	5.29947e-11	0.538	4.79245e-08	0.508	2.25511e-07	0.4956	0.000152698
2903018	LOC100293534,C4A,C4B	0.547	3.82702e-08	0.608	3.31167e-10	0.395	0.000109486	0.423	3.43321e-05	0.362	0.000620267	0.467	0.000152825
3009414	HSPB1	0.532	1.19488e-07	0.575	4.38349e-09	0.461	2.53995e-06	0.384	0.000201558	0.364	0.000567968	0.4632	0.000154438
3204817	CREB3,TLN1	0.375	0.000606074	0.45	9.9404e-06	0.495	2.72232e-07	0.511	2.84023e-07	0.393	0.000158113	0.4448	0.000154937
3944986	TRIOBP	0.372	0.000671104	0.513	2.70232e-07	0.455	3.63447e-06	0.549	2.31906e-08	0.403	0.000101382	0.4584	0.000155283
4011011	VSIG4	0.429	5.2205e-05	0.567	7.87461e-09	0.355	0.000727294	0.515	2.2555e-07	0.624	8.08214e-12	0.498	0.000155946
3264354	ACSL5	0.51	4.82787e-07	0.462	5.425e-06	0.508	1.01956e-07	0.512	2.66463e-07	0.357	0.000773947	0.4698	0.000156045
2866706	ARRDC3	0.442	2.73848e-05	0.507	4.09144e-07	0.512	7.93148e-08	0.353	0.00072916	0.431	2.40085e-05	0.449	0.000156208
2491670	VAMP8	0.399	0.000214679	0.423	4.05783e-05	0.485	5.21527e-07	0.449	9.35422e-06	0.366	0.000525118	0.4244	0.00015805
3933356	C2CD2	0.437	3.41774e-05	0.497	7.36875e-07	0.354	0.00074337	0.501	5.20505e-07	0.445	1.17767e-05	0.4468	0.000158116
2903024	LOC100293534,C4A,C4B	0.497	1.14919e-06	0.597	7.66273e-10	0.438	1.02688e-05	0.427	2.89359e-05	0.358	0.000751158	0.4634	0.000158302
3380907	LOC100128494,NUMA1	0.37	0.000738511	0.528	1.08017e-07	0.424	2.36742e-05	0.439	1.54656e-05	0.437	1.83598e-05	0.4396	0.000159224
3430274	RFX4	0.501	8.83004e-07	0.518	1.95134e-07	0.524	3.19074e-08	0.581	2.28038e-09	0.356	0.000799283	0.496	0.000160079
3236991	VIM	0.5	9.55545e-07	0.561	1.13614e-08	0.352	0.000799708	0.502	4.81143e-07	0.53	4.79349e-08	0.489	0.000160241
2699634	PLSCR4	0.517	3.30612e-07	0.49	1.12009e-06	0.546	5.63654e-09	0.361	0.000516056	0.38	0.000284153	0.4588	0.000160333
2807423	OSMR	0.482	2.83973e-06	0.528	1.03552e-07	0.353	0.000798516	0.556	1.4327e-08	0.476	1.83397e-06	0.479	0.000160661
4006220	MAOB,NAA50	0.416	9.72417e-05	0.384	0.000237215	0.391	0.000132068	0.51	2.96797e-07	0.376	0.000339245	0.4154	0.000161213
3236993	VIM	0.473	4.84004e-06	0.558	1.42518e-08	0.352	0.000802897	0.503	4.49253e-07	0.53	4.59092e-08	0.4832	0.000161649
2674092	LAMB2	0.54	6.34631e-08	0.625	7.84976e-11	0.437	1.06751e-05	0.6	6.04879e-10	0.356	0.000797774	0.5116	0.000161703
3374944	MS4A6A	0.602	4.82772e-10	0.623	9.58645e-11	0.353	0.000776855	0.655	7.00296e-12	0.423	3.69415e-05	0.5312	0.000162759
2597916	IKZF2	0.391	0.000309552	0.466	4.27103e-06	0.386	0.000173807	0.385	0.000189421	0.396	0.000139333	0.4048	0.000163277
2807391	OSMR	0.438	3.35407e-05	0.416	5.4357e-05	0.391	0.000135287	0.416	4.82863e-05	0.365	0.000553959	0.4052	0.000165086
3766807	PECAM1	0.537	7.83053e-08	0.519	1.83369e-07	0.455	3.57734e-06	0.518	1.8757e-07	0.355	0.000829271	0.4768	0.000166659
2913721	CD109	0.396	0.000249495	0.478	2.14345e-06	0.368	0.000405923	0.402	9.33247e-05	0.403	9.86557e-05	0.4094	0.000169908
3403113	PTPN6	0.416	9.64248e-05	0.421	4.40507e-05	0.392	0.000124974	0.566	7.05306e-09	0.363	0.00059389	0.4316	0.000171869
3662154	MT1M	0.42	8.13879e-05	0.507	4.00205e-07	0.522	3.68507e-08	0.419	4.1015e-05	0.358	0.000738806	0.4452	0.000172329
2991908	ITGB8	0.425	6.25061e-05	0.491	1.0425e-06	0.577	3.91176e-10	0.364	0.000467078	0.377	0.000332077	0.4468	0.000172541
2458291	LBR	0.368	0.000814758	0.423	3.968e-05	0.441	8.5152e-06	0.469	3.28301e-06	0.477	1.72141e-06	0.4356	0.000173592
4027221	FLNA	0.46	1.02221e-05	0.458	6.74764e-06	0.357	0.000665871	0.386	0.000185342	0.533	3.81272e-08	0.4388	0.000173644
3662203	MT1F,MT1H	0.417	9.31282e-05	0.528	1.023e-07	0.564	1.2411e-09	0.47	3.08583e-06	0.356	0.000785056	0.467	0.000176275
3122495	ANGPT2	0.369	0.000757712	0.441	1.65811e-05	0.536	1.24542e-08	0.4	0.000101612	0.455	6.72432e-06	0.4402	0.000176528
3905175	TGM2	0.505	7.00045e-07	0.471	3.33019e-06	0.524	3.29834e-08	0.422	3.54637e-05	0.355	0.000844521	0.4554	0.00017681
3250158	SRGN	0.386	0.000383832	0.462	5.32594e-06	0.468	1.66271e-06	0.473	2.541e-06	0.368	0.000496753	0.4314	0.000178023
3837736	EMP3	0.46	1.0381e-05	0.529	9.84491e-08	0.395	0.000111441	0.594	9.26303e-10	0.357	0.000775403	0.467	0.000179465
3960866	SUN2	0.409	0.000132232	0.598	6.91355e-10	0.396	0.000105835	0.364	0.000455042	0.387	0.000208021	0.4308	0.000180226
2714491	FGFRL1	0.404	0.000171951	0.538	5.60432e-08	0.475	1.01562e-06	0.402	9.21504e-05	0.361	0.000642107	0.436	0.000181456
3380078	ORAOV1,FLJ42258	0.367	0.000845627	0.535	6.63339e-08	0.447	5.86757e-06	0.435	1.87393e-05	0.42	4.36933e-05	0.4408	0.000182799
3197019	GLIS3	0.373	0.000668613	0.448	1.12944e-05	0.435	1.2547e-05	0.453	7.67226e-06	0.386	0.000224347	0.419	0.000184895
2807396	OSMR	0.385	0.000399919	0.481	1.80523e-06	0.382	0.000208343	0.483	1.44009e-06	0.378	0.000315045	0.4218	0.00018531
3250148	SRGN	0.401	0.000197862	0.449	1.04932e-05	0.453	4.10756e-06	0.476	2.15633e-06	0.359	0.000712067	0.4276	0.000185337
2693224	OSBPL11	0.377	0.000561199	0.46	5.87321e-06	0.522	3.60119e-08	0.478	1.92221e-06	0.375	0.0003642	0.4424	0.000186646
3090565	DOCK5	0.367	0.000824453	0.552	2.15188e-08	0.482	6.57118e-07	0.495	7.42939e-07	0.4	0.00011437	0.4592	0.000188049
3430282	RFX4	0.495	1.30337e-06	0.567	7.45392e-09	0.452	4.53217e-06	0.455	6.69407e-06	0.352	0.000929073	0.4642	0.000188322
4027245	FLNA	0.423	6.97315e-05	0.447	1.16534e-05	0.351	0.000847029	0.438	1.60885e-05	0.503	3.27507e-07	0.4324	0.000188966
3186985	TLR4	0.439	3.16147e-05	0.529	9.60356e-08	0.654	1.81806e-13	0.406	7.65834e-05	0.355	0.000839451	0.4766	0.000189549
3654189	IL4R	0.392	0.000293199	0.457	6.89966e-06	0.409	5.35976e-05	0.543	3.60618e-08	0.363	0.000595183	0.4328	0.000189783
3129085	CLU	0.582	2.34649e-09	0.615	1.89679e-10	0.594	8.66518e-11	0.504	4.21829e-07	0.352	0.000950731	0.5294	0.000190231
3181747	TGFBR1	0.422	7.30153e-05	0.409	7.8346e-05	0.385	0.000175909	0.364	0.000466497	0.393	0.000158953	0.3946	0.000190544
3122503	ANGPT2	0.365	0.000906239	0.424	3.81001e-05	0.463	2.1929e-06	0.487	1.14999e-06	0.459	5.10282e-06	0.4396	0.000190557
3504843	EFHA1	0.387	0.000363812	0.418	5.09825e-05	0.474	1.09763e-06	0.374	0.000301415	0.384	0.000239431	0.4074	0.000191348
4011012	VSIG4	0.38	0.000481448	0.519	1.87626e-07	0.364	0.00047731	0.57	5.04601e-09	0.546	1.35844e-08	0.4758	0.000191793
3108308	CPQ	0.422	7.11922e-05	0.572	5.39351e-09	0.395	0.000109437	0.398	0.000108302	0.36	0.000676362	0.4294	0.00019306
3881893	ASXL1	0.482	2.85482e-06	0.35	0.000955191	0.479	8.18019e-07	0.522	1.38634e-07	0.444	1.22161e-05	0.4554	0.000194244
3664789	CKLF-CMTM1,CKLF	0.372	0.00067785	0.395	0.000142688	0.564	1.2125e-09	0.392	0.000145785	0.459	5.37644e-06	0.4364	0.00019434
2913726	CD109	0.381	0.000466144	0.489	1.14041e-06	0.485	5.39946e-07	0.449	9.3546e-06	0.367	0.000511314	0.4342	0.000197699
2807411	OSMR	0.442	2.69138e-05	0.471	3.21898e-06	0.349	0.00093244	0.488	1.11367e-06	0.429	2.6602e-05	0.4358	0.000198058
3281623	ARHGAP21	0.382	0.000450333	0.385	0.000225968	0.522	3.8199e-08	0.375	0.000291331	0.426	3.17424e-05	0.418	0.000199882
3815199		0.377	0.000544501	0.369	0.000442037	0.432	1.49853e-05	0.506	3.74811e-07	0.523	7.65299e-08	0.4414	0.000200395
3389309	LOC643733,CASP4	0.38	0.000493747	0.425	3.63035e-05	0.386	0.000167677	0.603	4.72938e-10	0.378	0.000308135	0.4344	0.000201173
3240998	MAP3K8	0.478	3.56356e-06	0.438	1.92679e-05	0.379	0.000243349	0.444	1.21225e-05	0.358	0.000735341	0.4194	0.000202729
2827138	GRAMD3	0.525	1.9351e-07	0.595	8.8388e-10	0.597	6.57597e-11	0.493	8.11972e-07	0.35	0.00101503	0.512	0.000203208
3661082	RBL2,AKTIP	0.405	0.000165729	0.47	3.49963e-06	0.503	1.46489e-07	0.35	0.000802552	0.418	4.69633e-05	0.4292	0.000203778
2324880	C1QC	0.455	1.31084e-05	0.514	2.55573e-07	0.503	1.45521e-07	0.603	4.72366e-10	0.35	0.00101704	0.485	0.00020611
4011009	VSIG4	0.364	0.000958413	0.503	4.99652e-07	0.402	7.57012e-05	0.497	6.74311e-07	0.593	2.04503e-10	0.4718	0.000207058
3265135	NHLRC2	0.408	0.000142256	0.36	0.000642616	0.378	0.000254126	0.505	3.93793e-07	0.501	3.66883e-07	0.4304	0.000207952
2901639	HLA-E	0.444	2.42054e-05	0.476	2.50678e-06	0.422	2.55749e-05	0.533	6.69799e-08	0.351	0.000988892	0.4452	0.000208249
4027220	FLNA	0.453	1.51061e-05	0.481	1.80355e-06	0.347	0.00102256	0.474	2.42823e-06	0.499	4.13769e-07	0.4508	0.000208463
3415981	SP1	0.38	0.000498939	0.436	2.12415e-05	0.449	5.39813e-06	0.362	0.000499155	0.416	5.24124e-05	0.4086	0.000215429
3441851	TNFRSF1A	0.367	0.000838123	0.485	1.48946e-06	0.383	0.000198098	0.438	1.62172e-05	0.431	2.48924e-05	0.4208	0.000215764
3459124	LRIG3	0.399	0.000212624	0.369	0.000448898	0.433	1.35367e-05	0.501	5.19104e-07	0.372	0.00040497	0.4148	0.00021611
2913727	CD109	0.371	0.000710706	0.553	2.03836e-08	0.416	3.68837e-05	0.421	3.81698e-05	0.379	0.000299363	0.428	0.000217029
3442528	C1RL-AS1,C1RL	0.463	8.64962e-06	0.372	0.000390138	0.356	0.000690338	0.563	8.73957e-09	0.535	3.13878e-08	0.4578	0.000217833
2491667	VAMP8	0.444	2.44024e-05	0.423	4.00863e-05	0.348	0.000986253	0.445	1.13662e-05	0.427	3.02402e-05	0.4174	0.00021847
3735174	ITGB4	0.548	3.51214e-08	0.633	3.9772e-11	0.664	7.13878e-14	0.531	7.80185e-08	0.348	0.00109694	0.5448	0.000219411
3441711	LOC100289038,TPTEP1,VWF	0.455	1.3382e-05	0.538	5.70943e-08	0.549	4.38004e-09	0.645	1.52068e-11	0.348	0.00108443	0.507	0.000219575
3391757	TMPRSS5	0.475	4.31994e-06	0.541	4.58108e-08	0.467	1.78756e-06	0.343	0.00106573	0.424	3.57364e-05	0.45	0.000221524
3819483	ANGPTL4	0.363	0.000993641	0.484	1.56765e-06	0.49	3.80949e-07	0.398	0.000107462	0.441	1.43489e-05	0.4352	0.00022348
3994839	MTM1	0.429	5.23915e-05	0.56	1.21023e-08	0.487	4.49645e-07	0.476	2.25381e-06	0.349	0.00107763	0.4602	0.000226547
3343455	PRSS23	0.484	2.5356e-06	0.345	0.00112698	0.478	8.32894e-07	0.463	4.42272e-06	0.467	3.31054e-06	0.4474	0.000227615
3620774	CDAN1	0.464	8.05164e-06	0.44	1.72898e-05	0.491	3.40694e-07	0.342	0.00107632	0.423	3.74801e-05	0.432	0.000227897
3250161	SRGN	0.383	0.000435761	0.421	4.32384e-05	0.405	6.64089e-05	0.466	3.77393e-06	0.363	0.000607581	0.4076	0.000231353
3571936	NPC2	0.432	4.43807e-05	0.609	3.14949e-10	0.504	1.38079e-07	0.612	2.29635e-10	0.348	0.00111376	0.501	0.000231656
2913755	CD109	0.437	3.45502e-05	0.512	2.85246e-07	0.346	0.00107335	0.535	6.09192e-08	0.415	5.55895e-05	0.449	0.000232767
3432706	TPCN1	0.463	8.53905e-06	0.533	7.86586e-08	0.613	1.37078e-11	0.593	9.91778e-10	0.347	0.00115885	0.5098	0.000233494
2704284	GOLIM4	0.41	0.000129906	0.47	3.3897e-06	0.493	3.16011e-07	0.385	0.000190898	0.355	0.000845117	0.4226	0.000233925
2373373	CFH,CFHR1	0.537	7.69877e-08	0.443	1.47351e-05	0.377	0.000265095	0.511	2.89639e-07	0.353	0.000899511	0.4442	0.000235941
3325941	HIPK3	0.41	0.000130022	0.508	3.74297e-07	0.549	4.26016e-09	0.344	0.00103242	0.437	1.78781e-05	0.4496	0.000236139
2462595	MT1H,MT1P2	0.431	4.69122e-05	0.502	5.43697e-07	0.57	7.23673e-10	0.448	9.71233e-06	0.347	0.00112653	0.4596	0.000236741
2700278	CP,HPS3	0.358	0.0011873	0.477	2.37842e-06	0.498	2.15382e-07	0.529	8.93209e-08	0.663	1.12832e-13	0.505	0.000237997
3197101	GLIS3	0.492	1.50829e-06	0.521	1.65508e-07	0.435	1.25441e-05	0.569	5.51651e-09	0.346	0.00118083	0.4726	0.000239011
3446958	ABCC9	0.432	4.3402e-05	0.526	1.20124e-07	0.426	2.0381e-05	0.38	0.000237181	0.353	0.000896403	0.4234	0.000239497
3662134	MT1L	0.428	5.34355e-05	0.526	1.21448e-07	0.558	2.12121e-09	0.459	5.45135e-06	0.347	0.00113982	0.4636	0.000239766
3862209	FCGBP	0.459	1.09397e-05	0.494	8.85846e-07	0.467	1.70223e-06	0.34	0.00118339	0.456	6.34819e-06	0.4432	0.000240653
3758295	VAT1	0.36	0.00110735	0.471	3.2411e-06	0.518	4.90221e-08	0.402	9.15724e-05	0.485	1.06905e-06	0.4472	0.000240657
2999790	MIR4649,AEBP1	0.398	0.000221729	0.408	8.07766e-05	0.45	5.08908e-06	0.351	0.000772252	0.399	0.000124327	0.4012	0.000240835
2373347	CFH,CFHR1	0.412	0.000115201	0.49	1.08848e-06	0.449	5.16883e-06	0.461	5.01166e-06	0.349	0.00108057	0.4322	0.000241407
2903231	HLA-DRB6	0.424	6.61904e-05	0.534	7.28057e-08	0.387	0.000161385	0.605	4.27226e-10	0.351	0.000984783	0.4602	0.000242486
3662255	MT1X	0.424	6.63159e-05	0.549	2.56403e-08	0.57	6.94702e-10	0.481	1.64594e-06	0.347	0.00114976	0.4742	0.00024355
3342528	PCF11	0.417	9.1159e-05	0.363	0.000569236	0.41	4.9439e-05	0.371	0.000340767	0.392	0.000169646	0.3906	0.000244049
2751191	PALLD	0.417	9.15779e-05	0.473	2.84987e-06	0.399	8.92846e-05	0.358	0.000588322	0.37	0.000448476	0.4034	0.000244102
2873907	MARCH3	0.433	4.18309e-05	0.346	0.00110723	0.604	3.25307e-11	0.408	7.04192e-05	0.478	1.66626e-06	0.4538	0.000244229
2674095	LAMB2	0.584	2.01976e-09	0.618	1.49324e-10	0.525	2.90246e-08	0.593	9.63286e-10	0.345	0.00124124	0.533	0.000248254
2458935	ITPKB	0.458	1.17222e-05	0.616	1.72728e-10	0.457	3.32233e-06	0.438	1.62865e-05	0.345	0.00123138	0.4628	0.000252542
3980809	MED12	0.484	2.49694e-06	0.503	5.11577e-07	0.463	2.25634e-06	0.515	2.20993e-07	0.344	0.00126522	0.4618	0.00025414
3592530	SQRDL	0.395	0.000257956	0.436	2.10522e-05	0.521	3.95222e-08	0.35	0.000812461	0.389	0.000189563	0.4182	0.000256214
3325947	HIPK3	0.434	3.97496e-05	0.407	8.6256e-05	0.364	0.000478171	0.401	9.41918e-05	0.364	0.000586361	0.394	0.000256946
3129093	CLU	0.5	9.58249e-07	0.573	4.96191e-09	0.605	3.17131e-11	0.437	1.71474e-05	0.344	0.00127868	0.4918	0.000259358
2991886	ITGB8	0.454	1.36524e-05	0.47	3.42879e-06	0.54	9.0552e-09	0.465	4.04188e-06	0.344	0.00127874	0.4546	0.000259974
2903422	HLA-DPB1	0.475	4.39139e-06	0.567	7.37868e-09	0.345	0.0010787	0.601	5.33518e-10	0.385	0.000228203	0.4746	0.000262261
2815091	TNPO1	0.373	0.000649436	0.528	1.04688e-07	0.46	2.71531e-06	0.357	0.000607179	0.416	5.21518e-05	0.4268	0.000262317
3333744	SLC3A2	0.378	0.00054426	0.466	4.29027e-06	0.36	0.000589579	0.387	0.000178367	0.457	5.79494e-06	0.4096	0.000264458
2400344	HP1BP3	0.398	0.000221352	0.468	3.89391e-06	0.499	2.06063e-07	0.352	0.000735448	0.375	0.000363462	0.4184	0.000264872
3431025	ACACB	0.359	0.0011709	0.505	4.40495e-07	0.549	4.2538e-09	0.448	9.90993e-06	0.395	0.000146882	0.4512	0.000265627
2779217	ADH1A,ADH1B	0.401	0.000199582	0.393	0.000155426	0.367	0.000427755	0.601	5.31858e-10	0.365	0.000562726	0.4254	0.000269098
3862653	SERTAD3	0.397	0.000234379	0.468	3.77721e-06	0.392	0.000125042	0.392	0.000144685	0.354	0.000854518	0.4006	0.00027248
2807426	OSMR	0.478	3.61487e-06	0.543	4.02957e-08	0.339	0.00139495	0.543	3.5626e-08	0.493	6.21401e-07	0.4792	0.000279853
3906088	ZHX3	0.471	5.51166e-06	0.484	1.59101e-06	0.525	3.05786e-08	0.34	0.00120084	0.389	0.000192074	0.4418	0.000280009
3662116	MT1A,MT2A	0.455	1.29863e-05	0.529	9.89804e-08	0.568	8.35301e-10	0.495	7.47616e-07	0.342	0.00138933	0.4778	0.000280633
3819499	ANGPTL4	0.381	0.000465067	0.435	2.16194e-05	0.422	2.55987e-05	0.355	0.000669624	0.386	0.000223347	0.3958	0.000281051
2902991	LOC100293534,C4A,C4B	0.522	2.31391e-07	0.569	6.51758e-09	0.395	0.000109381	0.537	5.11152e-08	0.344	0.00129617	0.4734	0.000281167
3452750	HDAC7	0.461	9.62854e-06	0.341	0.00131914	0.487	4.54335e-07	0.456	6.3601e-06	0.41	7.19714e-05	0.431	0.000281511
2991863	ITGB8	0.378	0.000528822	0.488	1.27242e-06	0.436	1.16924e-05	0.348	0.000869272	0.521	8.59797e-08	0.4342	0.000282229
2530387	RHBDD1	0.365	0.000897634	0.512	2.91733e-07	0.399	8.979e-05	0.443	1.25745e-05	0.372	0.000416487	0.4182	0.000283355
3901067	CD93	0.395	0.000254174	0.36	0.000650007	0.401	8.22111e-05	0.425	3.05657e-05	0.372	0.00040249	0.3906	0.00028389
3757799	STAT5A,STAT5B	0.388	0.000355827	0.364	0.000550635	0.431	1.55274e-05	0.366	0.00043123	0.408	7.77213e-05	0.3914	0.000286188
3862202	FCGBP	0.359	0.00115807	0.474	2.8118e-06	0.504	1.36625e-07	0.377	0.000270702	0.474	2.17128e-06	0.4376	0.000286778
3062100	PDK4	0.407	0.000146371	0.571	5.92318e-09	0.589	1.39114e-10	0.405	7.9476e-05	0.346	0.00120805	0.4636	0.00028678
3280909	DNAJC1	0.359	0.00113854	0.517	2.09334e-07	0.395	0.000106899	0.385	0.000191862	0.52	9.51949e-08	0.4352	0.000287521
3847596	RFX2	0.396	0.000243666	0.351	0.000923223	0.526	2.83073e-08	0.38	0.000241879	0.426	3.17906e-05	0.4158	0.000288117
2939599	ECI2,C6orf201	0.388	0.000347904	0.538	5.52648e-08	0.546	5.75456e-09	0.359	0.000569514	0.366	0.000531404	0.4394	0.000289777
3735199	ITGB4	0.579	2.92299e-09	0.649	8.40732e-12	0.685	5.84344e-15	0.572	4.55113e-09	0.341	0.00145333	0.5652	0.000290667
3942855	LIMK2	0.489	1.80885e-06	0.448	1.15963e-05	0.356	0.000675757	0.351	0.000762935	0.456	6.36654e-06	0.42	0.000291693
3528772	ABHD4	0.457	1.1923e-05	0.435	2.17842e-05	0.569	7.95798e-10	0.462	4.69564e-06	0.341	0.00142438	0.4528	0.000292556
3527630	ANG,RNASE4	0.354	0.00139823	0.424	3.7152e-05	0.431	1.53867e-05	0.525	1.16512e-07	0.433	2.18565e-05	0.4334	0.000294548
3016114	TRIM56	0.401	0.000200182	0.551	2.24953e-08	0.528	2.29379e-08	0.438	1.64078e-05	0.345	0.0012583	0.4526	0.000294988
3412323	IRAK4	0.371	0.000698197	0.356	0.000733528	0.519	4.60803e-08	0.433	2.05994e-05	0.429	2.69226e-05	0.4216	0.000295859
2827137	GRAMD3	0.421	7.5391e-05	0.541	4.50803e-08	0.565	1.11296e-09	0.402	8.99193e-05	0.343	0.0013214	0.4544	0.000297352
2902883	CFB	0.388	0.000347853	0.465	4.55997e-06	0.371	0.000343696	0.403	8.92886e-05	0.359	0.000703661	0.3972	0.000297812
3326658	CD44	0.378	0.000522443	0.498	6.71603e-07	0.524	3.23425e-08	0.51	2.97029e-07	0.351	0.000967824	0.4522	0.000298254
3802985	DSC2	0.466	7.38577e-06	0.435	2.15256e-05	0.375	0.000284989	0.34	0.00116175	0.438	1.70827e-05	0.4108	0.000298547
3908638	PREX1	0.358	0.00119342	0.406	8.86401e-05	0.439	9.92529e-06	0.384	0.000200337	0.455	6.67212e-06	0.4084	0.000299799
2896564	GMPR	0.594	8.56079e-10	0.491	1.01644e-06	0.523	3.36039e-08	0.338	0.00126811	0.385	0.000232832	0.4662	0.000300399
3862229	FCGBP	0.434	4.0251e-05	0.491	1.06288e-06	0.457	3.23066e-06	0.334	0.00145891	0.459	5.11673e-06	0.435	0.000301714
3608201	IQGAP1	0.411	0.000123598	0.55	2.4402e-08	0.35	0.0009022	0.519	1.68194e-07	0.368	0.000485848	0.4396	0.000302368
3862251	FCGBP	0.391	0.000303548	0.453	8.54774e-06	0.357	0.000650639	0.36	0.000542128	0.445	1.15881e-05	0.4012	0.00030329
3988584	IL13RA1	0.389	0.000340972	0.502	5.35638e-07	0.349	0.000910571	0.521	1.4832e-07	0.381	0.000269081	0.4284	0.000304261
3478468	STX2	0.374	0.00062173	0.409	7.54225e-05	0.492	3.25545e-07	0.386	0.000182766	0.361	0.00064212	0.4044	0.000304473
2969915	LOC100129399,FYN	0.487	2.06488e-06	0.464	4.89384e-06	0.404	6.85355e-05	0.372	0.000339404	0.348	0.00111091	0.415	0.000305162
3200657	LOC100509484,PLIN2	0.374	0.000616883	0.48	1.95212e-06	0.482	6.74364e-07	0.514	2.30948e-07	0.353	0.000920122	0.4406	0.000307972
3651322	ACSM5	0.369	0.000780761	0.443	1.44219e-05	0.539	1.00615e-08	0.482	1.55432e-06	0.358	0.000744117	0.4382	0.000308173
3204814	CREB3,TLN1	0.368	0.000800759	0.448	1.14756e-05	0.527	2.50368e-08	0.497	6.69383e-07	0.358	0.00074713	0.4396	0.000312012
3890663	PCK1	0.401	0.000200062	0.433	2.44107e-05	0.341	0.00131069	0.543	3.38142e-08	0.425	3.41779e-05	0.4286	0.000313875
2991903	ITGB8	0.412	0.000116748	0.568	6.82509e-09	0.565	1.11332e-09	0.334	0.00147548	0.46	5.07025e-06	0.4678	0.000319462
2461560	IRF2BP2	0.351	0.00155597	0.52	1.79368e-07	0.438	1.05471e-05	0.422	3.53081e-05	0.469	2.9835e-06	0.44	0.000320998
2491669	VAMP8	0.352	0.00148606	0.54	4.68745e-08	0.421	2.66504e-05	0.445	1.12659e-05	0.407	8.26542e-05	0.433	0.000321336
3127706	TNFRSF10B	0.46	1.02513e-05	0.404	9.86033e-05	0.382	0.000210089	0.36	0.000541132	0.358	0.00074778	0.3928	0.000321571
2854101	MIR3650,LIFR-AS1,LIFR	0.369	0.000764524	0.549	2.55548e-08	0.588	1.5127e-10	0.416	4.86894e-05	0.356	0.000815379	0.4556	0.000325724
2674094	LAMB2	0.456	1.27573e-05	0.608	3.1962e-10	0.507	1.08671e-07	0.621	1.26012e-10	0.338	0.00163006	0.506	0.000328585
3340611	SERPINH1	0.389	0.000338595	0.394	0.000150147	0.399	8.68685e-05	0.403	8.84021e-05	0.351	0.000990191	0.3872	0.000330841
3693007	MT1G,MT1X	0.415	9.92104e-05	0.557	1.54433e-08	0.538	1.04296e-08	0.492	8.96445e-07	0.339	0.00156979	0.4682	0.000333985
3403197	C1S	0.389	0.000334465	0.354	0.000816002	0.455	3.63398e-06	0.361	0.000523007	0.52	9.66773e-08	0.4158	0.000335441
3369894	TRAF6	0.384	0.000416105	0.346	0.00110235	0.393	0.000122427	0.505	4.05592e-07	0.421	4.02728e-05	0.4098	0.000336312
4027683	F8	0.449	1.86674e-05	0.388	0.000198242	0.386	0.000172927	0.343	0.00106117	0.384	0.000241348	0.39	0.00033847
3264376	ACSL5	0.461	9.53739e-06	0.493	9.11636e-07	0.482	6.70409e-07	0.56	1.11435e-08	0.337	0.00168273	0.4666	0.000338771
3063593	AZGP1	0.352	0.00153508	0.454	8.15734e-06	0.389	0.000149121	0.46	5.29731e-06	0.663	9.89489e-14	0.4636	0.000339531
3655739	MVP	0.358	0.0012172	0.482	1.78014e-06	0.395	0.000109088	0.471	2.96934e-06	0.374	0.00038157	0.416	0.000342522
3403206	C1S	0.379	0.00051312	0.37	0.000423813	0.46	2.79493e-06	0.351	0.000777876	0.572	1.36983e-09	0.4264	0.000343521
3403111	PTPN6	0.352	0.00152276	0.406	8.79728e-05	0.42	2.91892e-05	0.49	1.00453e-06	0.406	8.713e-05	0.4148	0.000345612
3601106	NEO1	0.498	1.09988e-06	0.558	1.47217e-08	0.372	0.000336989	0.452	7.8877e-06	0.342	0.0013882	0.4444	0.000346838
2324782	ZBTB40	0.399	0.000219441	0.472	3.03976e-06	0.474	1.11077e-06	0.431	2.34784e-05	0.34	0.00148943	0.4232	0.0003473
3662240	MT1IP	0.384	0.000418142	0.515	2.49774e-07	0.475	1.0382e-06	0.479	1.89323e-06	0.343	0.00131714	0.4392	0.000347693
3664865	CMTM3	0.382	0.000450452	0.516	2.28546e-07	0.342	0.00124059	0.535	5.82536e-08	0.415	5.5169e-05	0.438	0.0003493
3975545	KDM6A	0.362	0.00103193	0.409	7.81827e-05	0.433	1.39074e-05	0.402	9.32672e-05	0.366	0.000538044	0.3944	0.000351066
3345179	PIWIL4	0.352	0.00150881	0.413	6.43089e-05	0.5	1.88393e-07	0.386	0.000182522	0.469	2.9838e-06	0.424	0.000351763
3735185	ITGB4	0.547	3.83733e-08	0.633	3.95146e-11	0.615	1.09905e-11	0.487	1.15502e-06	0.335	0.00179464	0.5234	0.000359166
3862224	FCGBP	0.439	3.15575e-05	0.49	1.12966e-06	0.345	0.0010969	0.354	0.000682684	0.485	1.06943e-06	0.4226	0.000362668
2882906	GEMIN5	0.469	6.25441e-06	0.467	3.97248e-06	0.496	2.48641e-07	0.365	0.000438908	0.342	0.0013817	0.4278	0.000366216
2515261	CYBRD1	0.454	1.37967e-05	0.442	1.50456e-05	0.54	9.14582e-09	0.337	0.00133677	0.369	0.000466464	0.4284	0.000366418
3759543	DCAKD	0.5	9.48577e-07	0.334	0.00172773	0.484	5.74438e-07	0.516	2.0447e-07	0.402	0.000104279	0.4472	0.000366748
3075568	ZC3HAV1	0.514	3.8544e-07	0.408	8.22952e-05	0.449	5.23627e-06	0.437	1.70358e-05	0.336	0.00172979	0.4288	0.000366948
3015937	TRIP6	0.444	2.40259e-05	0.536	6.22203e-08	0.524	3.2973e-08	0.501	5.07244e-07	0.335	0.00182689	0.468	0.000370304
3361055	TPP1	0.599	6.17907e-10	0.516	2.25146e-07	0.461	2.5578e-06	0.446	1.09885e-05	0.335	0.00184235	0.4714	0.000371224
3662208	MT1F,MT1H	0.556	1.89038e-08	0.532	8.31111e-08	0.571	6.44265e-10	0.604	4.39881e-10	0.334	0.00185893	0.5194	0.000371807
3662120	MT1A,MT2A	0.438	3.30339e-05	0.534	7.00605e-08	0.562	1.44508e-09	0.464	4.34032e-06	0.335	0.00182335	0.4666	0.000372159
3737159	GAA	0.372	0.000680423	0.42	4.6809e-05	0.434	1.34141e-05	0.398	0.000110933	0.35	0.00101049	0.3948	0.000372414
3326666	CD44	0.356	0.00130798	0.513	2.70344e-07	0.517	5.32278e-08	0.5	5.37193e-07	0.365	0.000553923	0.4502	0.000372553
3108613	LOC100506558,MATN2	0.356	0.00130717	0.439	1.82215e-05	0.431	1.57375e-05	0.363	0.000476289	0.418	4.79348e-05	0.4014	0.000373071
3543592	PAPLN	0.374	0.000631891	0.461	5.70889e-06	0.618	8.55727e-12	0.431	2.27962e-05	0.346	0.00120688	0.446	0.000373455
3560712	BAZ1A	0.348	0.00174622	0.52	1.74135e-07	0.497	2.36193e-07	0.503	4.6014e-07	0.399	0.000123419	0.4534	0.000374102
3980128	STARD8	0.385	0.000395642	0.423	3.95953e-05	0.364	0.000477774	0.526	1.08062e-07	0.351	0.000963625	0.4098	0.000375349
2497102	IL1RL1	0.445	2.31894e-05	0.459	6.2261e-06	0.333	0.00178024	0.445	1.15765e-05	0.411	6.82369e-05	0.4186	0.000377894
3190809	PHYHD1	0.594	9.14517e-10	0.525	1.287e-07	0.695	1.36088e-15	0.514	2.37563e-07	0.334	0.00191602	0.5324	0.000383277
3725433	CALCOCO2	0.347	0.00184176	0.546	3.34016e-08	0.446	6.37784e-06	0.454	7.17702e-06	0.413	6.20431e-05	0.4412	0.000383478
3572343	TMED10,TMED10P1	0.366	0.000885851	0.38	0.000275383	0.371	0.000345228	0.369	0.000373301	0.422	3.79579e-05	0.3816	0.000383544
2950271	HLA-DMB	0.393	0.000283788	0.476	2.39171e-06	0.361	0.000563253	0.449	9.13144e-06	0.348	0.00109079	0.4054	0.000389871
2857211	PPAP2A	0.379	0.000520102	0.536	6.37196e-08	0.508	1.03136e-07	0.419	4.20589e-05	0.342	0.00139323	0.4368	0.000391112
2363829	FCGR2B	0.396	0.000246016	0.525	1.26544e-07	0.356	0.000696271	0.585	1.60941e-09	0.35	0.00101658	0.4424	0.000391799
3608181	IQGAP1	0.39	0.000317845	0.521	1.64208e-07	0.343	0.00118352	0.518	1.79794e-07	0.369	0.000458013	0.4282	0.000391944
3333330	BEST1	0.353	0.00144045	0.536	6.19231e-08	0.362	0.000521288	0.546	2.77358e-08	0.479	1.60552e-06	0.4552	0.000392687
3505855	PARP4	0.346	0.0019307	0.51	3.28316e-07	0.494	2.80316e-07	0.486	1.23634e-06	0.426	3.12597e-05	0.4524	0.000392762
3737405	RNF213	0.403	0.000180968	0.557	1.48762e-08	0.339	0.00139574	0.571	4.78371e-09	0.372	0.000416754	0.4484	0.000398696
3301279	SORBS1	0.455	1.33493e-05	0.422	4.24613e-05	0.572	5.88775e-10	0.542	3.67071e-08	0.333	0.00194673	0.4648	0.000400516
3333327	BEST1	0.347	0.00179961	0.51	3.4023e-07	0.383	0.000202713	0.539	4.4362e-08	0.516	1.25148e-07	0.459	0.000400566
3735167	ITGB4	0.444	2.42167e-05	0.525	1.25249e-07	0.542	8.03159e-09	0.327	0.00190935	0.41	6.93097e-05	0.4496	0.000400602
3802984	DSC2	0.423	6.90148e-05	0.377	0.000313284	0.437	1.07028e-05	0.333	0.00152568	0.405	8.89421e-05	0.395	0.000401526
3662193	MT1B	0.405	0.000159538	0.521	1.71316e-07	0.532	1.72739e-08	0.454	7.10855e-06	0.335	0.00184805	0.4494	0.000402976
3377807	RELA	0.428	5.28999e-05	0.416	5.61201e-05	0.339	0.00138855	0.502	4.76196e-07	0.366	0.000521484	0.4102	0.000403907
3662213	MT1F,MT1H	0.436	3.56834e-05	0.502	5.34262e-07	0.592	1.04261e-10	0.407	7.3327e-05	0.334	0.00191049	0.4542	0.000404008
3721672	STAT5A,STAT5B	0.45	1.70058e-05	0.331	0.00194567	0.449	5.28831e-06	0.417	4.45766e-05	0.444	1.20036e-05	0.4182	0.000404908
3374957	MS4A6A	0.608	2.55632e-10	0.62	1.20863e-10	0.533	1.54135e-08	0.638	3.24056e-11	0.332	0.00202483	0.5462	0.000404969
3204768	CREB3,TLN1	0.397	0.000235201	0.504	4.87759e-07	0.394	0.000116737	0.472	2.74272e-06	0.337	0.00167428	0.4208	0.000405889
2774997	ANTXR2	0.361	0.00107839	0.362	0.000582518	0.408	5.59546e-05	0.485	1.30746e-06	0.377	0.0003271	0.3986	0.000409054
2363766	FCGR2A,FCGR2C	0.401	0.00019881	0.481	1.81272e-06	0.418	3.1418e-05	0.542	3.72252e-08	0.335	0.00181639	0.4354	0.000409693
2409119	SLC2A1	0.444	2.40214e-05	0.415	5.76426e-05	0.463	2.19594e-06	0.518	1.82715e-07	0.333	0.0019811	0.4346	0.000413028
3301278	SORBS1	0.412	0.000116831	0.501	5.60947e-07	0.419	3.0281e-05	0.481	1.7044e-06	0.333	0.00193653	0.4292	0.000417182
3405771	EMP1	0.354	0.00140181	0.46	5.80079e-06	0.384	0.000189179	0.363	0.000472917	0.431	2.45802e-05	0.3984	0.000418857
3108236	CPQ	0.394	0.000264998	0.591	1.27156e-09	0.507	1.10004e-07	0.577	3.00999e-09	0.334	0.00186695	0.4806	0.000426411
2896557	GMPR	0.58	2.79689e-09	0.476	2.42316e-06	0.433	1.38223e-05	0.451	8.52642e-06	0.331	0.0021111	0.4542	0.000427176
3973869	CYBB	0.406	0.000154664	0.447	1.20879e-05	0.401	7.93182e-05	0.545	2.97882e-08	0.334	0.00191171	0.4266	0.000431563
2440957	FCGR3B	0.457	1.23083e-05	0.517	2.12991e-07	0.539	9.69058e-09	0.511	2.80108e-07	0.331	0.00214522	0.471	0.000431606
4027227	FLNA	0.44	2.92941e-05	0.48	1.92521e-06	0.329	0.00212568	0.557	1.34721e-08	0.464	4.03087e-06	0.454	0.000432189
2360684	EFNA1	0.353	0.00144738	0.534	7.37922e-08	0.362	0.000521194	0.506	3.87764e-07	0.388	0.000197722	0.4286	0.000433352
3735202	ITGB4	0.533	1.11419e-07	0.58	3.02964e-09	0.59	1.23083e-10	0.519	1.76904e-07	0.33	0.00216944	0.5104	0.000433947
2530388	RHBDD1	0.374	0.000631894	0.364	0.000553203	0.376	0.000277309	0.389	0.00016152	0.365	0.000558215	0.3736	0.000436428
3087697	SLC7A2	0.566	8.39564e-09	0.569	6.67182e-09	0.356	0.000695718	0.423	3.43696e-05	0.341	0.00146482	0.451	0.000438985
2999799	MIR4649,AEBP1	0.451	1.66958e-05	0.49	1.07279e-06	0.345	0.00109744	0.469	3.30287e-06	0.348	0.00109184	0.4206	0.00044207
3430281	RFX4	0.482	2.85204e-06	0.543	4.13359e-08	0.531	1.84556e-08	0.449	9.31501e-06	0.33	0.00220917	0.467	0.000444279
2400531	ECE1	0.367	0.000848887	0.511	3.16141e-07	0.521	4.10926e-08	0.568	5.73818e-09	0.342	0.00138023	0.4618	0.000445895
4007823	GPKOW	0.363	0.000966696	0.37	0.000421197	0.487	4.57022e-07	0.39	0.000159219	0.36	0.000683541	0.394	0.000446222
3403108	PTPN6	0.396	0.000241061	0.388	0.000197278	0.41	5.07711e-05	0.414	5.21936e-05	0.337	0.00169176	0.389	0.000446612
2480535	LOC100130429,LOC100130642,LOC100506142,RHOQ,PIGF	0.374	0.000622959	0.525	1.24345e-07	0.538	1.02764e-08	0.436	1.84241e-05	0.338	0.00159991	0.4422	0.000448286
2695747	NPHP3-ACAD11,NPHP3,NPHP3-AS1	0.49	1.80097e-06	0.563	9.78447e-09	0.456	3.55437e-06	0.419	4.08227e-05	0.33	0.00220707	0.4516	0.000450651
2357869	FCGR1C,FCGR1A,FCGR1B,HIST2H2BF	0.422	7.40796e-05	0.446	1.27739e-05	0.434	1.28543e-05	0.422	3.56036e-05	0.331	0.0021312	0.411	0.000453302
3720374	STARD3	0.42	7.95628e-05	0.439	1.75401e-05	0.607	2.44393e-11	0.341	0.00111806	0.349	0.0010678	0.4312	0.000456592
3444290	CSDAP1,CSDA	0.354	0.0014018	0.4	0.000114976	0.453	4.10744e-06	0.387	0.000174302	0.364	0.000587822	0.3916	0.000456602
3446936	ABCC9	0.423	6.81847e-05	0.463	5.05811e-06	0.376	0.000277663	0.335	0.00144701	0.368	0.000486988	0.393	0.000456981
3662122	MT1A,MT2A	0.454	1.40376e-05	0.547	3.07138e-08	0.576	4.25081e-10	0.478	1.917e-06	0.329	0.00228971	0.4768	0.00046114
3197065	GLIS3	0.435	3.7385e-05	0.452	8.96929e-06	0.434	1.28384e-05	0.497	6.36309e-07	0.329	0.00225218	0.4294	0.000462401
3431010	ACACB	0.381	0.000467801	0.543	4.03132e-08	0.498	2.11882e-07	0.418	4.36243e-05	0.335	0.00181518	0.435	0.000465371
3720463	ERBB2,MIEN1	0.407	0.000149154	0.441	1.59866e-05	0.413	4.1468e-05	0.334	0.0015066	0.362	0.000633124	0.3914	0.000469267
3361046	TPP1	0.505	6.96699e-07	0.584	2.15927e-09	0.513	7.11438e-08	0.571	4.66392e-09	0.328	0.00236002	0.5002	0.000472159
2727797	LOC100506486,TMEM165,CLOCK	0.353	0.00145284	0.499	6.51718e-07	0.487	4.59324e-07	0.349	0.000834952	0.407	8.1947e-05	0.419	0.00047417
3174847	ANXA1	0.356	0.00129513	0.348	0.00102723	0.409	5.14324e-05	0.527	1.01174e-07	0.651	3.45475e-13	0.4582	0.000474778
3509853	SMAD9	0.386	0.000372712	0.494	8.91796e-07	0.579	3.22244e-10	0.422	3.52136e-05	0.333	0.00197087	0.4428	0.000475938
3737379	RNF213	0.368	0.000813853	0.524	1.3636e-07	0.366	0.000438405	0.516	2.13879e-07	0.347	0.00116543	0.4242	0.000483608
3197031	GLIS3	0.39	0.000316182	0.343	0.00124507	0.387	0.000164158	0.445	1.1485e-05	0.36	0.000681772	0.385	0.000483734
3009413	HSPB1	0.583	2.2187e-09	0.545	3.39114e-08	0.429	1.71425e-05	0.329	0.0018005	0.361	0.000645775	0.4494	0.000492691
3014731	ARPC1B	0.381	0.000475466	0.341	0.00134868	0.465	2.01639e-06	0.414	5.35001e-05	0.363	0.000596738	0.3928	0.00049528
3333332	BEST1	0.459	1.09001e-05	0.583	2.3388e-09	0.325	0.00247464	0.597	7.647e-10	0.56	3.87722e-09	0.5048	0.00049711
3103526	LY96	0.423	6.98861e-05	0.466	4.29372e-06	0.459	2.90329e-06	0.426	2.9854e-05	0.328	0.00239671	0.4204	0.000500729
3979697	MSN	0.507	6.23907e-07	0.51	3.36678e-07	0.573	5.39519e-10	0.526	1.06267e-07	0.326	0.00250405	0.4884	0.000501023
3836731	HIF3A	0.437	3.46036e-05	0.607	3.40081e-10	0.549	4.33987e-09	0.328	0.00188019	0.363	0.000607285	0.4568	0.000504417
2422758	TGFBR3	0.423	6.79128e-05	0.565	8.92418e-09	0.377	0.000260185	0.487	1.2079e-06	0.33	0.00219466	0.4364	0.000504795
2857255	PPAP2A	0.473	4.89099e-06	0.616	1.7863e-10	0.522	3.85212e-08	0.524	1.25618e-07	0.326	0.0025239	0.4922	0.000505792
3197097	GLIS3	0.488	2.00671e-06	0.416	5.45351e-05	0.483	5.9807e-07	0.477	2.09329e-06	0.327	0.0024775	0.4382	0.000507346
3137566	ASPH	0.35	0.00162799	0.502	5.33676e-07	0.369	0.000380462	0.382	0.000222202	0.378	0.00030734	0.3962	0.000507705
2497094	IL1RL1	0.383	0.000428056	0.41	7.32625e-05	0.339	0.00140693	0.395	0.000125917	0.367	0.000511597	0.3788	0.000509153
3062083	PDK4	0.353	0.00143799	0.514	2.57024e-07	0.578	3.48214e-10	0.359	0.000572421	0.366	0.000535543	0.434	0.000509243
3137611	ASPH	0.517	3.17459e-07	0.505	4.39952e-07	0.53	1.97564e-08	0.382	0.000219051	0.328	0.00236362	0.4524	0.00051669
3968240	TBL1X	0.431	4.67404e-05	0.499	6.64141e-07	0.506	1.16912e-07	0.373	0.000326272	0.33	0.00221177	0.4278	0.000517113
3263667	MXI1	0.352	0.00148704	0.399	0.00012219	0.353	0.000796687	0.391	0.000149164	0.422	3.84562e-05	0.3834	0.000518708
3380917	LOC100128494,NUMA1	0.363	0.000966775	0.44	1.66791e-05	0.337	0.00150891	0.469	3.22465e-06	0.401	0.000107704	0.402	0.000520658
2422734	TGFBR3	0.472	4.97137e-06	0.514	2.54064e-07	0.345	0.00110767	0.53	8.58892e-08	0.34	0.00149308	0.4402	0.000521211
2497090	IL1RL1	0.409	0.000135036	0.395	0.000142234	0.339	0.001399	0.398	0.000110747	0.355	0.000819904	0.3792	0.000521383
2370974	NPL	0.39	0.000323692	0.479	2.12447e-06	0.593	9.11064e-11	0.515	2.18044e-07	0.329	0.00228123	0.4612	0.000521453
3577632	SERPINA1	0.381	0.00046051	0.431	2.61009e-05	0.425	2.18437e-05	0.522	1.43659e-07	0.331	0.00210746	0.418	0.000523212
3266443	EMX2	0.546	4.05832e-08	0.389	0.000191396	0.332	0.00186113	0.378	0.000257622	0.378	0.000312732	0.4046	0.000524584
2363768	FCGR2A,FCGR2C	0.39	0.000323361	0.338	0.00148301	0.353	0.000798189	0.513	2.45784e-07	0.429	2.78103e-05	0.4046	0.000526523
2969827	TRAF3IP2	0.617	1.19031e-10	0.585	2.03755e-09	0.615	1.10441e-11	0.432	2.21008e-05	0.325	0.00262383	0.5148	0.000529186
3251313	CHST3	0.337	0.00261152	0.494	8.90414e-07	0.502	1.66298e-07	0.414	5.32229e-05	0.544	1.66565e-08	0.4582	0.000533164
3784304	DTNA	0.352	0.00149765	0.346	0.00110408	0.411	4.8144e-05	0.477	2.01627e-06	0.441	1.46256e-05	0.4054	0.000533303
2324892	C1QB	0.482	2.83662e-06	0.452	9.04346e-06	0.353	0.000783745	0.517	1.94308e-07	0.334	0.00187558	0.4276	0.00053428
3944983	TRIOBP	0.406	0.000157007	0.435	2.17531e-05	0.383	0.000196235	0.553	1.83384e-08	0.329	0.00230218	0.4212	0.000535439
2440955	FCGR3B	0.448	1.90912e-05	0.54	4.78924e-08	0.41	5.03489e-05	0.511	2.89537e-07	0.325	0.00261505	0.4468	0.000536966
3424250	ACSS3	0.377	0.000547625	0.446	1.24785e-05	0.551	3.77735e-09	0.338	0.00129169	0.355	0.000835266	0.4134	0.000537413
3784271	DTNA	0.521	2.43644e-07	0.57	6.25952e-09	0.473	1.2062e-06	0.55	2.25007e-08	0.324	0.00268797	0.4876	0.00053789
2669511	PLCD1	0.392	0.000290304	0.415	5.86635e-05	0.485	5.19537e-07	0.346	0.000952608	0.342	0.0014052	0.396	0.00054146
2715515	FAM193A	0.403	0.000175958	0.374	0.000364277	0.428	1.8871e-05	0.324	0.00215887	0.457	5.81366e-06	0.3972	0.000544758
3430942	UNG	0.517	3.28803e-07	0.492	9.61731e-07	0.555	2.7563e-09	0.33	0.001706	0.35	0.00101994	0.4488	0.000545447
3571934	NPC2	0.363	0.000978291	0.526	1.22982e-07	0.41	5.04949e-05	0.528	9.82548e-08	0.337	0.00170435	0.4328	0.000546671
3087681	SLC7A2	0.553	2.37581e-08	0.574	4.52147e-09	0.322	0.0027275	0.475	2.30707e-06	0.46	5.09534e-06	0.4768	0.000546985
2831787	ANKHD1-EIF4EBP3,ANKHD1	0.373	0.000656433	0.563	9.97392e-09	0.395	0.000111427	0.565	7.47874e-09	0.333	0.00197294	0.4458	0.000548164
3218545	ABCA1	0.377	0.000553613	0.367	0.000488128	0.47	1.40504e-06	0.351	0.000774617	0.352	0.000935801	0.3834	0.000550713
3753507	SLFN13,SLFN11	0.425	6.23295e-05	0.421	4.43569e-05	0.584	2.08651e-10	0.411	6.11436e-05	0.325	0.002589	0.4332	0.000551366
2911982	PHF3	0.392	0.000293082	0.504	4.88282e-07	0.49	3.70048e-07	0.352	0.000735509	0.336	0.00172782	0.4148	0.000551454
3087694	SLC7A2	0.546	3.95931e-08	0.502	5.35795e-07	0.357	0.000664548	0.326	0.0020026	0.403	9.78627e-05	0.4268	0.000553118
3766806	PECAM1	0.435	3.75649e-05	0.496	7.6835e-07	0.423	2.44153e-05	0.531	7.58574e-08	0.324	0.00270592	0.4418	0.000553749
3655738	MVP	0.372	0.000671039	0.476	2.50988e-06	0.359	0.000609006	0.368	0.000399568	0.348	0.00109358	0.3846	0.00055514
3819482	ANGPTL4	0.347	0.00179983	0.489	1.14246e-06	0.448	5.70863e-06	0.354	0.000690193	0.38	0.0002892	0.4036	0.000557214
3735213	ITGB4	0.457	1.22851e-05	0.579	3.22303e-09	0.552	3.50183e-09	0.424	3.28331e-05	0.324	0.00275341	0.4672	0.000559706
3284706		0.471	5.46534e-06	0.401	0.000110949	0.595	7.63237e-11	0.342	0.00108245	0.338	0.00160228	0.4294	0.000560231
2443452	SELL	0.41	0.00012964	0.573	5.00404e-09	0.457	3.17421e-06	0.608	3.26922e-10	0.324	0.00268298	0.4744	0.00056316
3577871	DICER1	0.345	0.00196137	0.395	0.000145113	0.399	9.03603e-05	0.356	0.000625405	0.461	4.63003e-06	0.3912	0.000565376
2895256	EDN1	0.429	5.22024e-05	0.418	4.93458e-05	0.327	0.00229717	0.554	1.7116e-08	0.371	0.000430566	0.4198	0.00056586
3012685	RBM48,MGC16142	0.367	0.000825822	0.33	0.00199517	0.469	1.55864e-06	0.445	1.13545e-05	0.472	2.35788e-06	0.4166	0.000567253
2462596	MT1H,MT1P2	0.438	3.33372e-05	0.522	1.59016e-07	0.553	3.25369e-09	0.468	3.34741e-06	0.323	0.00280597	0.4608	0.000568563
2807414	OSMR	0.424	6.52367e-05	0.431	2.61424e-05	0.339	0.00140899	0.475	2.28178e-06	0.343	0.00134464	0.4024	0.000569459
3918107	EVA1C	0.337	0.00263536	0.408	7.9234e-05	0.534	1.47123e-08	0.579	2.506e-09	0.396	0.000137049	0.4508	0.000570333
3090584	DOCK5	0.335	0.00283223	0.563	9.75911e-09	0.494	2.76863e-07	0.512	2.61167e-07	0.432	2.32997e-05	0.4672	0.000571216
3430967	ACACB	0.336	0.00272859	0.431	2.67044e-05	0.458	3.05812e-06	0.446	1.11746e-05	0.404	9.33787e-05	0.415	0.000572582
3735157	ITGB4	0.489	1.90907e-06	0.385	0.000220189	0.52	4.17608e-08	0.41	6.2509e-05	0.326	0.00258122	0.426	0.000573175
3430301	RFX4	0.45	1.70228e-05	0.526	1.17809e-07	0.495	2.60869e-07	0.555	1.60252e-08	0.323	0.0028657	0.4698	0.000576624
2689518	ZBTB20	0.507	6.37581e-07	0.595	9.35817e-10	0.492	3.32961e-07	0.316	0.00286963	0.425	3.4104e-05	0.467	0.000580941
3430289	RFX4	0.514	3.79613e-07	0.578	3.4055e-09	0.453	4.11013e-06	0.508	3.35524e-07	0.322	0.00290268	0.475	0.000581502
2491672	VAMP8	0.336	0.00274873	0.407	8.32864e-05	0.483	6.13855e-07	0.422	3.59929e-05	0.417	4.9718e-05	0.413	0.000583669
3403187	C1S	0.383	0.000422387	0.365	0.000531249	0.345	0.00108331	0.451	8.36576e-06	0.354	0.00087542	0.3796	0.000584146
3892843	LOC100127888,SLCO4A1	0.456	1.24095e-05	0.328	0.00215756	0.387	0.000162533	0.407	7.23834e-05	0.367	0.000517	0.389	0.000584377
3730209	EFCAB3	0.338	0.0025647	0.386	0.000218397	0.433	1.37286e-05	0.394	0.000133469	0.464	3.96654e-06	0.403	0.000586852
3105936	CPNE3	0.461	9.90444e-06	0.506	4.26582e-07	0.514	6.7241e-08	0.315	0.00294774	0.445	1.1925e-05	0.4482	0.000594013
3766805	PECAM1	0.477	3.83929e-06	0.56	1.23236e-08	0.453	4.05989e-06	0.596	8.43195e-10	0.322	0.00298513	0.4816	0.000598609
3442715	CD163	0.41	0.000131029	0.434	2.3464e-05	0.323	0.00270556	0.574	3.9605e-09	0.394	0.000151947	0.427	0.000602402
3204815	CREB3,TLN1	0.346	0.00187425	0.436	2.13482e-05	0.525	2.91405e-08	0.545	3.01429e-08	0.348	0.0011219	0.44	0.000603512
2515683	ITGA6	0.406	0.00015787	0.514	2.6121e-07	0.507	1.14882e-07	0.379	0.000250174	0.325	0.00264005	0.4262	0.000609694
3934738	ITGB2-AS1,ITGB2	0.355	0.00132394	0.407	8.35425e-05	0.345	0.00107867	0.421	3.85986e-05	0.366	0.000525347	0.3788	0.000610021
3300675	MYOF	0.397	0.000239597	0.4	0.000114701	0.406	6.18969e-05	0.61	2.83225e-10	0.325	0.00263666	0.4276	0.00061057
2770482	IGFBP7	0.38	0.000484123	0.386	0.000211045	0.33	0.00205037	0.373	0.000319927	0.459	5.24834e-06	0.3856	0.000614142
3108616	LOC100506558,MATN2	0.341	0.00225812	0.549	2.62196e-08	0.356	0.000683127	0.465	3.93714e-06	0.398	0.000127972	0.4218	0.000614637
3122504	ANGPT2	0.341	0.00229608	0.443	1.49191e-05	0.441	8.37236e-06	0.568	5.64979e-09	0.357	0.000772688	0.43	0.000618412
3791022	CDH20	0.348	0.00178225	0.594	9.47216e-10	0.428	1.81895e-05	0.448	9.75417e-06	0.344	0.00131267	0.4324	0.000624574
2527759	SLC11A1	0.345	0.00200424	0.445	1.35146e-05	0.345	0.00109473	0.492	8.71133e-07	0.438	1.69378e-05	0.413	0.000626059
3803010	DSC2	0.394	0.000268229	0.364	0.000548397	0.328	0.00219336	0.403	8.74896e-05	0.415	5.45874e-05	0.3808	0.000630412
2950274	HLA-DMB	0.445	2.2853e-05	0.508	3.75191e-07	0.481	6.99195e-07	0.545	3.14641e-08	0.32	0.00313264	0.4598	0.000631319
3382701	LRRC32,GUCY2EP	0.394	0.000265844	0.394	0.000154553	0.39	0.000141333	0.51	2.9949e-07	0.325	0.00259752	0.4026	0.00063191
3547378	GPR65	0.361	0.00105596	0.39	0.000181043	0.348	0.000970836	0.474	2.42925e-06	0.352	0.0009594	0.385	0.000633935
3129097	CLU	0.579	2.8935e-09	0.497	7.11317e-07	0.545	5.84505e-09	0.419	4.10066e-05	0.32	0.00313076	0.472	0.000634497
3942856	LIMK2	0.469	6.09914e-06	0.496	7.91743e-07	0.319	0.00314217	0.432	2.20434e-05	0.444	1.21907e-05	0.432	0.000636658
3197103	GLIS3	0.511	4.66854e-07	0.53	9.27142e-08	0.421	2.76612e-05	0.565	7.54313e-09	0.32	0.0031694	0.4694	0.000639526
2905422	PIM1	0.339	0.00240974	0.421	4.3014e-05	0.439	9.66694e-06	0.352	0.000755927	0.473	2.29613e-06	0.4048	0.000644128
3294235		0.424	6.62285e-05	0.355	0.000767457	0.38	0.000230054	0.382	0.000216058	0.333	0.0019417	0.3748	0.0006443
2770477	IGFBP7	0.412	0.000117861	0.404	9.85166e-05	0.322	0.00276064	0.379	0.000250366	0.435	2.03742e-05	0.3904	0.000649551
3766819	PECAM1	0.54	6.36355e-08	0.553	2.02487e-08	0.525	3.01383e-08	0.572	4.55536e-09	0.319	0.00326541	0.5018	0.000653105
2362444	IFI16	0.416	9.52086e-05	0.497	7.25921e-07	0.508	1.03962e-07	0.538	4.77121e-08	0.32	0.00318728	0.4558	0.000656673
3431055	ACACB	0.486	2.18115e-06	0.556	1.59819e-08	0.613	1.38448e-11	0.312	0.00329146	0.508	2.20166e-07	0.495	0.000658775
3469375	APPL2	0.409	0.000137839	0.38	0.000283471	0.428	1.88563e-05	0.43	2.39233e-05	0.323	0.0028362	0.394	0.000660059
3458919	CTDSP2	0.399	0.00021932	0.387	0.000206963	0.337	0.00151208	0.34	0.00117998	0.39	0.000183733	0.3706	0.000660416
3300637	MYOF	0.35	0.0016288	0.354	0.000800662	0.478	8.2182e-07	0.532	7.1473e-08	0.354	0.000875228	0.4136	0.000661117
3318466	TRIM22	0.411	0.000121614	0.558	1.38738e-08	0.549	4.2485e-09	0.659	4.6824e-12	0.32	0.00320808	0.4994	0.000665942
2812496	ERBB2IP	0.332	0.00320996	0.502	5.51515e-07	0.499	1.98391e-07	0.41	6.45331e-05	0.413	6.07474e-05	0.4312	0.000667199
3294599	USP54	0.334	0.00296443	0.504	4.90187e-07	0.487	4.47952e-07	0.434	2.04824e-05	0.375	0.000355905	0.4268	0.00066835
4006228	MAOB,NAA50	0.465	7.75836e-06	0.316	0.00330119	0.456	3.38718e-06	0.426	2.96695e-05	0.447	1.06124e-05	0.422	0.000670523
2775916	PLAC8	0.445	2.26035e-05	0.451	9.74941e-06	0.418	3.27418e-05	0.418	4.27931e-05	0.319	0.00324577	0.4102	0.000670732
2700372	TM4SF1	0.449	1.85978e-05	0.402	0.00010638	0.497	2.37381e-07	0.449	9.26946e-06	0.319	0.00322078	0.4232	0.000671053
2999792	MIR4649,AEBP1	0.459	1.05761e-05	0.472	3.1007e-06	0.412	4.51383e-05	0.369	0.000380667	0.322	0.00292346	0.4068	0.000672589
3654200	IL4R	0.442	2.64075e-05	0.453	8.5388e-06	0.333	0.00176416	0.63	6.14827e-11	0.339	0.00157829	0.4394	0.000675479
4015465	SYTL4	0.344	0.0020551	0.409	7.58054e-05	0.515	6.46192e-08	0.341	0.00112601	0.397	0.000132877	0.4012	0.000677971
3197036	GLIS3	0.456	1.25862e-05	0.368	0.000464335	0.323	0.0026612	0.463	4.41481e-06	0.383	0.000249273	0.3986	0.000678362
3200661	LOC100509484,PLIN2	0.404	0.000167629	0.438	1.87323e-05	0.467	1.7106e-06	0.453	7.73361e-06	0.32	0.00319787	0.4164	0.000678736
2903414	HLA-DPB1	0.452	1.52797e-05	0.481	1.86637e-06	0.344	0.00116885	0.509	3.1234e-07	0.33	0.00221822	0.4232	0.000680906
2330740	RPS27,DNALI1	0.478	3.66753e-06	0.442	1.50317e-05	0.369	0.000389627	0.348	0.000854838	0.331	0.00214354	0.3936	0.000681341
3431059	ACACB	0.411	0.000120203	0.477	2.28811e-06	0.634	1.48944e-12	0.482	1.56877e-06	0.319	0.00328473	0.4646	0.000681757
3862239	FCGBP	0.456	1.25884e-05	0.432	2.56989e-05	0.369	0.000383137	0.314	0.00299481	0.488	8.65299e-07	0.4118	0.000683419
3264361	ACSL5	0.501	9.0371e-07	0.529	1.00449e-07	0.497	2.34878e-07	0.563	8.37692e-09	0.318	0.00342828	0.4816	0.000685906
2902998	LOC100293534,C4A,C4B	0.456	1.23542e-05	0.536	6.45968e-08	0.354	0.000745386	0.327	0.00188111	0.356	0.00079926	0.4058	0.000687635
3237920	PLXDC2	0.356	0.00129087	0.358	0.000703351	0.5	1.86296e-07	0.339	0.00121119	0.385	0.000235069	0.3876	0.000688133
3402455	LTBR	0.338	0.00251166	0.468	3.8578e-06	0.362	0.000536596	0.402	9.1574e-05	0.379	0.000306033	0.3898	0.000689943
2913746	CD109	0.503	8.18226e-07	0.59	1.39864e-09	0.317	0.00340346	0.51	3.07316e-07	0.417	4.92742e-05	0.4674	0.000690772
3251407	DDIT4	0.465	7.60527e-06	0.409	7.86283e-05	0.483	5.96335e-07	0.311	0.0033783	0.507	2.44539e-07	0.435	0.000693074
2326728	PIGV	0.36	0.00111604	0.385	0.000223736	0.425	2.23099e-05	0.4	0.000102322	0.332	0.00202593	0.3804	0.000698069
2724137	FAM114A1	0.339	0.00242379	0.458	6.50489e-06	0.369	0.000387396	0.369	0.000375923	0.379	0.000305673	0.3828	0.000699857
3358427		0.349	0.00169382	0.381	0.000272476	0.337	0.00152582	0.529	8.84282e-08	0.439	1.57872e-05	0.407	0.000701599
4024164	ATP11C	0.33	0.0034238	0.419	4.6987e-05	0.462	2.33564e-06	0.413	5.48268e-05	0.433	2.25927e-05	0.4114	0.000710108
3511042	WBP4,ELF1	0.329	0.00346582	0.537	5.94475e-08	0.478	8.3402e-07	0.544	3.16463e-08	0.403	9.82929e-05	0.4582	0.000713008
2613480	KAT2B	0.414	0.000104707	0.531	8.92322e-08	0.428	1.80506e-05	0.452	7.96069e-06	0.318	0.00344074	0.4286	0.00071431
3391737	TMPRSS5	0.346	0.0018939	0.355	0.000775945	0.39	0.000142243	0.368	0.000386442	0.373	0.000396172	0.3664	0.00071894
3442950	C3AR1	0.407	0.000151414	0.522	1.56866e-07	0.375	0.000286003	0.613	2.16799e-10	0.32	0.00319081	0.4474	0.000725676
3583716	CYFIP1,NIPA2	0.344	0.00202641	0.383	0.000250646	0.508	1.028e-07	0.426	3.03814e-05	0.343	0.00133233	0.4008	0.000727974
3186984	TLR4	0.522	2.37838e-07	0.506	4.22607e-07	0.645	4.79581e-13	0.409	6.52897e-05	0.316	0.00357688	0.4796	0.000728565
2369829	TOR1AIP1	0.361	0.00107849	0.324	0.00250222	0.521	4.10064e-08	0.419	4.10243e-05	0.433	2.23083e-05	0.4116	0.000728817
3962532	CYB5R3	0.438	3.32402e-05	0.556	1.59968e-08	0.382	0.000207858	0.311	0.00340895	0.443	1.31055e-05	0.426	0.000732634
2969855	TRAF3IP2	0.387	0.000367704	0.568	7.23926e-09	0.479	7.81249e-07	0.424	3.24831e-05	0.319	0.00329898	0.4354	0.000739992
3421520	LYZ	0.377	0.000565699	0.374	0.000363456	0.41	4.88375e-05	0.492	8.93509e-07	0.324	0.00272828	0.3954	0.000741433
2613496	KAT2B	0.341	0.0022434	0.501	5.7457e-07	0.477	9.35593e-07	0.345	0.000981345	0.368	0.000482108	0.4064	0.000741673
3431060	ACACB	0.394	0.000269815	0.501	5.81701e-07	0.517	5.533e-08	0.326	0.00200962	0.341	0.0014348	0.4158	0.000742974
2831024	CTNNA1,LRRTM2	0.37	0.000727792	0.464	4.73e-06	0.425	2.24095e-05	0.37	0.000364777	0.325	0.00260955	0.3908	0.000745852
3458920	CTDSP2	0.329	0.00346275	0.501	5.93505e-07	0.423	2.39771e-05	0.406	7.56486e-05	0.392	0.000167245	0.4102	0.000746043
2421951	GBP4,GBP2,GBP7	0.356	0.00129367	0.374	0.000364101	0.376	0.000273102	0.485	1.28203e-06	0.335	0.00182281	0.3852	0.000750994
3693002	MT1G,MT1X	0.485	2.39355e-06	0.505	4.51753e-07	0.61	1.85334e-11	0.487	1.1638e-06	0.315	0.00375272	0.4804	0.000751346
3400648	ADIPOR2	0.335	0.0028649	0.47	3.38033e-06	0.497	2.32867e-07	0.348	0.000855405	0.425	3.37477e-05	0.415	0.000751534
2533558	SH3BP4	0.379	0.000510903	0.565	8.67342e-09	0.526	2.71385e-08	0.312	0.00325315	0.472	2.36531e-06	0.4508	0.000753291
2700376	TM4SF1	0.455	1.33504e-05	0.372	0.000395803	0.379	0.000237329	0.467	3.54454e-06	0.32	0.00313136	0.3986	0.000756278
3400651	ADIPOR2	0.366	0.000884557	0.435	2.13969e-05	0.486	4.9311e-07	0.316	0.00283993	0.416	5.16768e-05	0.4038	0.00075961
3062087	PDK4	0.345	0.00197833	0.561	1.14854e-08	0.504	1.37549e-07	0.336	0.00135961	0.369	0.000470197	0.423	0.000761656
2497101	IL1RL1	0.42	8.10437e-05	0.416	5.47949e-05	0.316	0.00350503	0.396	0.000118262	0.412	6.54785e-05	0.392	0.000764922
2451058	LMOD1	0.388	0.000344531	0.323	0.00260541	0.468	1.65126e-06	0.356	0.000642498	0.384	0.000240179	0.3838	0.000766853
2721641	SOD3	0.382	0.000446316	0.441	1.59265e-05	0.319	0.00308038	0.378	0.000258256	0.418	4.71646e-05	0.3876	0.000769609
3696683	NFAT5,NQO1	0.407	0.000150578	0.466	4.3889e-06	0.513	7.11451e-08	0.309	0.0036565	0.423	3.76279e-05	0.4236	0.000769833
3853684	IPMK,CYP4F11	0.358	0.0012094	0.389	0.000192502	0.419	3.07024e-05	0.349	0.000821787	0.338	0.00160796	0.3706	0.00077247
3137565	ASPH	0.347	0.00185205	0.462	5.37531e-06	0.356	0.000700403	0.395	0.000123632	0.346	0.00118168	0.3812	0.000772629
3830311	HAMP	0.347	0.00179021	0.419	4.69583e-05	0.353	0.000793868	0.351	0.000775602	0.369	0.000463544	0.3678	0.000774037
2796394	IRF2	0.433	4.09118e-05	0.466	4.29379e-06	0.346	0.00103447	0.59	1.14415e-09	0.323	0.00279817	0.4316	0.000775568
2599378	TMBIM1	0.447	2.0629e-05	0.573	4.88972e-09	0.53	2.03564e-08	0.517	1.9243e-07	0.314	0.00386486	0.4762	0.000777141
3053724	GUSB	0.389	0.000340742	0.498	6.7294e-07	0.328	0.00219317	0.527	9.93166e-08	0.342	0.00140323	0.4168	0.000787584
3785061	KIAA1328	0.461	9.62217e-06	0.451	9.38057e-06	0.418	3.21711e-05	0.334	0.00146371	0.327	0.00244027	0.3982	0.000791032
2356130	TXNIP	0.475	4.37134e-06	0.564	9.66233e-09	0.548	4.63469e-09	0.582	2.00615e-09	0.314	0.00395467	0.4966	0.000791811
2999796	MIR4649,AEBP1	0.389	0.000338654	0.467	3.97602e-06	0.483	6.1096e-07	0.402	8.96058e-05	0.317	0.00352751	0.4116	0.000792071
3980805	MED12	0.444	2.43397e-05	0.313	0.0036158	0.417	3.43598e-05	0.457	6.04123e-06	0.378	0.000308194	0.4018	0.000797747
3300650	MYOF	0.346	0.00189412	0.401	0.000109174	0.428	1.87538e-05	0.486	1.23814e-06	0.333	0.00197599	0.3988	0.000799854
2403122	WASF2	0.331	0.00321509	0.49	1.13149e-06	0.461	2.57206e-06	0.437	1.69806e-05	0.357	0.000766509	0.4152	0.000800457
2830500	MYOT	0.325	0.00403391	0.601	5.50572e-10	0.657	1.30609e-13	0.527	1.02241e-07	0.542	1.96573e-08	0.5304	0.000806807
3441730	LOC100289038,TPTEP1,VWF	0.495	1.25595e-06	0.394	0.000151322	0.347	0.00102957	0.46	5.16201e-06	0.323	0.00285077	0.4038	0.000807617
2324893	C1QB	0.445	2.33369e-05	0.528	1.04055e-07	0.512	7.67008e-08	0.609	2.89954e-10	0.313	0.00401472	0.4814	0.000807647
3381819	UCP2	0.328	0.00369387	0.501	5.8902e-07	0.373	0.000318795	0.501	5.24801e-07	0.423	3.78856e-05	0.4252	0.000810332
2422748	TGFBR3	0.494	1.38411e-06	0.409	7.83441e-05	0.35	0.000907663	0.332	0.00160572	0.341	0.00146031	0.3852	0.000810685
3704407	PIEZO1	0.45	1.75954e-05	0.466	4.30458e-06	0.407	5.74669e-05	0.317	0.00270971	0.343	0.00131643	0.3966	0.000821101
2652518	FNDC3B	0.346	0.0018809	0.37	0.000416891	0.479	8.01211e-07	0.354	0.000681274	0.347	0.00115644	0.3792	0.000827262
3934254	CSTB,PDXK	0.502	8.705e-07	0.375	0.000350994	0.491	3.47162e-07	0.414	5.33828e-05	0.315	0.00373986	0.4194	0.00082909
3615595	TJP1	0.39	0.000323866	0.524	1.39845e-07	0.596	7.40094e-11	0.466	3.82642e-06	0.314	0.00382825	0.458	0.000831216
2373345	CFH,CFHR1	0.407	0.000145798	0.355	0.000775475	0.375	0.000290778	0.498	6.22809e-07	0.322	0.00296714	0.3914	0.000835964
2902989	LOC100293534,C4A,C4B	0.427	5.71388e-05	0.501	5.64198e-07	0.318	0.00324396	0.501	5.27811e-07	0.354	0.000881806	0.4202	0.0008368
3431034	ACACB	0.384	0.000407379	0.486	1.39038e-06	0.573	5.599e-10	0.425	3.14668e-05	0.315	0.00378783	0.4366	0.000845614
3444270	CSDAP1,CSDA	0.34	0.00239958	0.349	0.000966636	0.397	9.73715e-05	0.448	9.85035e-06	0.357	0.000761336	0.3782	0.000846954
2318653	VAMP3	0.395	0.000254314	0.603	4.7697e-10	0.496	2.56983e-07	0.431	2.32846e-05	0.313	0.00397096	0.4476	0.000849763
2330738	RPS27,DNALI1	0.502	8.48093e-07	0.412	6.55068e-05	0.361	0.000547111	0.331	0.00165415	0.333	0.00199395	0.3878	0.000852313
3481642	SPATA13	0.35	0.00165277	0.495	8.11229e-07	0.584	2.08242e-10	0.331	0.00166158	0.352	0.000952612	0.4224	0.000853554
2423430	BCAR3	0.595	8.77039e-10	0.42	4.6522e-05	0.408	5.6629e-05	0.324	0.00217495	0.333	0.0019918	0.416	0.000853981
3264353	ACSL5	0.513	4.16955e-07	0.495	8.12484e-07	0.462	2.44406e-06	0.506	3.70937e-07	0.311	0.00432139	0.4574	0.000865087
2424550	DPYD	0.332	0.0031943	0.477	2.3131e-06	0.399	8.73326e-05	0.498	6.13899e-07	0.35	0.00104138	0.4112	0.000865187
3090563	DOCK5	0.324	0.00422911	0.56	1.22264e-08	0.516	6.06343e-08	0.471	2.86555e-06	0.404	9.49431e-05	0.455	0.000865399
3090556	DOCK5	0.323	0.00430086	0.573	4.98246e-09	0.508	1.03618e-07	0.479	1.89643e-06	0.429	2.73469e-05	0.4624	0.000866043
3892840	LOC100127888,SLCO4A1	0.349	0.00170189	0.325	0.00235728	0.393	0.00011842	0.39	0.000153622	0.465	3.75616e-06	0.3844	0.000866993
3862227	FCGBP	0.434	3.91867e-05	0.464	4.75333e-06	0.361	0.000553521	0.308	0.00375425	0.523	7.78549e-08	0.418	0.000870357
3190791	LRRC8A	0.587	1.6419e-09	0.553	2.05306e-08	0.594	8.6693e-11	0.303	0.00436491	0.52	9.65231e-08	0.5114	0.000873005
3236999	VIM	0.514	3.86367e-07	0.611	2.66736e-10	0.31	0.00437351	0.486	1.2602e-06	0.629	4.35896e-12	0.51	0.000875031
2356132	TXNIP	0.431	4.57169e-05	0.591	1.25697e-09	0.478	8.37657e-07	0.449	9.50841e-06	0.311	0.00432945	0.452	0.000877103
3446979	ABCC9	0.42	8.08459e-05	0.514	2.65326e-07	0.328	0.00223309	0.36	0.000544252	0.339	0.00154333	0.3922	0.000880356
3692944	OGFOD1,BBS2	0.423	7.06525e-05	0.395	0.000145916	0.58	2.93849e-10	0.305	0.0042104	0.507	2.37597e-07	0.442	0.000885442
3441808	LOC100289038,TPTEP1,VWF	0.544	4.53638e-08	0.44	1.68103e-05	0.469	1.52227e-06	0.513	2.46089e-07	0.31	0.0044123	0.4552	0.000886185
3406601	MGST1	0.351	0.00158797	0.452	9.12741e-06	0.522	3.67881e-08	0.332	0.00157579	0.344	0.0012962	0.4002	0.000893827
2821050	C5orf27	0.348	0.00176086	0.45	9.89723e-06	0.472	1.28663e-06	0.317	0.00269912	0.526	6.24908e-08	0.4226	0.000894245
3847619	RFX2	0.36	0.00111451	0.453	8.85107e-06	0.444	7.00946e-06	0.421	3.82819e-05	0.318	0.0033266	0.3992	0.00089905
3315672	IFITM2	0.344	0.00202184	0.511	3.04814e-07	0.427	1.95289e-05	0.559	1.13404e-08	0.327	0.00245604	0.4336	0.000899544
3430306	RFX4	0.442	2.74276e-05	0.47	3.38916e-06	0.47	1.43799e-06	0.528	9.69435e-08	0.31	0.0044853	0.444	0.00090353
2902994	LOC100293534,C4A,C4B	0.511	4.73785e-07	0.542	4.23872e-08	0.339	0.00139896	0.333	0.00155135	0.339	0.00156769	0.4128	0.000903703
3662124	MT1A,MT2A	0.461	9.58383e-06	0.534	7.01961e-08	0.578	3.45314e-10	0.514	2.2837e-07	0.31	0.00452158	0.4794	0.000906293
3237361	SLC39A12	0.513	4.07045e-07	0.507	3.96441e-07	0.488	4.2317e-07	0.38	0.000241619	0.311	0.00429565	0.4398	0.0009077
3735165	ITGB4	0.412	0.000119458	0.449	1.08218e-05	0.45	4.88533e-06	0.314	0.00303277	0.342	0.00138253	0.3934	0.000910094
3129090	CLU	0.414	0.000105605	0.482	1.7064e-06	0.499	2.0728e-07	0.311	0.00335694	0.348	0.00109955	0.4108	0.000912802
2791067	CTSO	0.338	0.00252881	0.38	0.000278856	0.491	3.56989e-07	0.51	2.978e-07	0.336	0.00178392	0.411	0.000918448
3502575	LAMP1	0.411	0.000119997	0.309	0.00420485	0.384	0.000185237	0.41	6.22366e-05	0.43	2.57791e-05	0.3888	0.00091962
4011013	VSIG4	0.391	0.000313829	0.506	4.16024e-07	0.31	0.0042954	0.471	2.83636e-06	0.527	5.7532e-08	0.441	0.000922507
3331376	SERPING1	0.328	0.00368553	0.438	1.9037e-05	0.492	3.18067e-07	0.473	2.61693e-06	0.352	0.000941022	0.4166	0.000929706
3861950	GMFG	0.389	0.000330677	0.354	0.000815638	0.335	0.00164613	0.329	0.00180576	0.408	8.02766e-05	0.363	0.000935697
2991884	ITGB8	0.396	0.000241363	0.47	3.36545e-06	0.565	1.10811e-09	0.45	9.07426e-06	0.31	0.00443672	0.4382	0.000938106
3062096	PDK4	0.417	9.20665e-05	0.594	1.00171e-09	0.49	3.80282e-07	0.419	4.1485e-05	0.309	0.00456299	0.4458	0.000939384
3757842	STAT3	0.357	0.00125162	0.403	0.000102663	0.323	0.00269541	0.389	0.000165379	0.368	0.00048327	0.368	0.000939669
2491800	ATOH8	0.368	0.000791797	0.466	4.22875e-06	0.388	0.000151504	0.412	5.64906e-05	0.315	0.00369926	0.3898	0.000940655
2370339	MR1	0.375	0.000615545	0.446	1.25827e-05	0.509	9.54511e-08	0.378	0.000262051	0.314	0.00382337	0.4044	0.00094273
3753504	SLFN13,SLFN11	0.341	0.00230652	0.401	0.000111043	0.413	4.15535e-05	0.343	0.00105694	0.346	0.00120704	0.3688	0.000944619
3527705	RNASE2,RNASE3	0.408	0.000143365	0.498	6.72909e-07	0.339	0.00142164	0.572	4.38685e-09	0.32	0.00316885	0.4274	0.000946906
3430982	ACACB	0.332	0.00313258	0.415	5.71233e-05	0.534	1.43655e-08	0.347	0.00091738	0.362	0.000632969	0.398	0.000948014
2700259	CP,HPS3	0.419	8.50623e-05	0.426	3.40532e-05	0.308	0.00462775	0.572	4.40608e-09	0.563	3.04086e-09	0.4576	0.000949374
3807572	ACAA2,SCARNA17	0.346	0.00188887	0.45	9.91381e-06	0.579	3.09141e-10	0.318	0.00260318	0.381	0.000277267	0.4148	0.000955847
3627328	ANXA2	0.34	0.00237904	0.34	0.00139633	0.388	0.00015543	0.349	0.000838425	0.435	1.95116e-05	0.3704	0.000957746
3744685	PIK3R5	0.324	0.00410049	0.378	0.000303133	0.384	0.000190177	0.599	6.13378e-10	0.388	0.000199199	0.4146	0.000958601
2363740	FCGR2A,FCGR2C	0.34	0.00237602	0.44	1.71421e-05	0.338	0.00147806	0.509	3.12195e-07	0.353	0.000922419	0.396	0.00095879
2922667	DSE	0.429	5.11408e-05	0.339	0.00141236	0.338	0.00148057	0.333	0.00156271	0.38	0.000287254	0.3638	0.000958808
3332363	MS4A7,MS4A14	0.32	0.00473469	0.452	8.94188e-06	0.417	3.43581e-05	0.532	7.14429e-08	0.434	2.07874e-05	0.431	0.000959769
3382704	LRRC32,GUCY2EP	0.347	0.0018233	0.338	0.00147005	0.394	0.000115532	0.356	0.000641486	0.358	0.000750913	0.3586	0.000960256
3933349	C2CD2	0.376	0.000574264	0.413	6.31494e-05	0.349	0.00094272	0.486	1.27773e-06	0.319	0.00326558	0.3886	0.000969398
3264385	ACSL5	0.499	9.92658e-07	0.545	3.42825e-08	0.491	3.5741e-07	0.602	5.21806e-10	0.307	0.00485468	0.4888	0.000971213
2559879	SLC4A5	0.321	0.00470194	0.476	2.47989e-06	0.479	7.80217e-07	0.513	2.45124e-07	0.393	0.000162129	0.4364	0.000973515
3654190	IL4R	0.322	0.00443411	0.462	5.4727e-06	0.377	0.000270255	0.521	1.49386e-07	0.392	0.000163987	0.4148	0.000974795
3901070	CD93	0.337	0.00261623	0.332	0.00182801	0.38	0.000229268	0.435	1.86134e-05	0.39	0.000181982	0.3748	0.000974821
2699637	PLSCR4	0.504	7.41383e-07	0.542	4.38236e-08	0.572	6.04488e-10	0.407	7.20699e-05	0.308	0.00482105	0.4666	0.000978782
2830499	MYOT	0.32	0.00484569	0.48	1.9192e-06	0.592	1.00064e-10	0.45	8.68052e-06	0.419	4.56406e-05	0.4522	0.000980386
3090630	DOCK5	0.325	0.00404534	0.521	1.64265e-07	0.441	8.40817e-06	0.512	2.68833e-07	0.355	0.000849981	0.4308	0.000980833
3301275	SORBS1	0.335	0.00279689	0.484	1.53683e-06	0.35	0.000883432	0.445	1.14061e-05	0.345	0.00121897	0.3918	0.000982445
3776444	MYL12B,MYL12A	0.463	8.8139e-06	0.385	0.000227033	0.318	0.0031748	0.467	3.50718e-06	0.34	0.0014986	0.3946	0.000982551
2657457	LPP-AS2,LPP	0.482	2.88387e-06	0.435	2.18847e-05	0.398	9.3285e-05	0.371	0.000350694	0.31	0.00447724	0.3992	0.000989197
2428006	ADORA3	0.374	0.000642955	0.561	1.1415e-08	0.389	0.000149668	0.627	7.89377e-11	0.312	0.00417183	0.4526	0.000992893
3300628	MYOF	0.323	0.00430475	0.374	0.000361436	0.473	1.22231e-06	0.523	1.33987e-07	0.377	0.000329014	0.414	0.000999312
3447944	IFLTD1	0.396	0.000243182	0.357	0.000705094	0.361	0.000543696	0.371	0.000340568	0.32	0.00316872	0.361	0.00100025
3442497	C1R	0.372	0.00067863	0.308	0.00431866	0.507	1.15675e-07	0.465	4.03343e-06	0.493	6.33683e-07	0.429	0.00100041
3607981	SEMA4B	0.362	0.00102309	0.318	0.00310749	0.447	6.02808e-06	0.373	0.000315094	0.365	0.000559582	0.373	0.00100226
2648576	ARHGEF26-AS1,ARHGEF26	0.402	0.00019011	0.541	4.6704e-08	0.514	7.01807e-08	0.336	0.00139635	0.318	0.00344078	0.4222	0.00100547
2360686	EFNA1	0.323	0.00435173	0.428	3.13928e-05	0.419	3.06705e-05	0.365	0.000442922	0.39	0.000180308	0.385	0.0010074
3346509	YAP1	0.455	1.31352e-05	0.474	2.74018e-06	0.584	1.9927e-10	0.315	0.00291491	0.331	0.00210765	0.4318	0.00100769
3218560	ABCA1	0.34	0.00239879	0.416	5.48779e-05	0.461	2.56978e-06	0.425	3.1444e-05	0.326	0.00255592	0.3936	0.00100872
2742129	NUDT6,FGF2	0.477	3.74993e-06	0.453	8.53773e-06	0.521	4.05051e-08	0.299	0.00502847	0.432	2.39067e-05	0.4364	0.00101294
3683384	GPRC5B	0.446	2.16918e-05	0.534	7.14659e-08	0.552	3.35258e-09	0.426	3.01683e-05	0.306	0.00501664	0.4528	0.00101372
3054177	SBDS	0.38	0.000481748	0.542	4.19551e-08	0.468	1.68413e-06	0.304	0.00435308	0.384	0.000239739	0.4156	0.00101526
2356121	TXNIP	0.463	8.79552e-06	0.515	2.44034e-07	0.518	4.90901e-08	0.414	5.1951e-05	0.306	0.00502979	0.4432	0.00101817
3919788	CBR1	0.338	0.00253566	0.562	1.09152e-08	0.421	2.72513e-05	0.406	7.44025e-05	0.327	0.00247393	0.4108	0.00102225
3795221	LOC100127994,NFATC1	0.384	0.00041065	0.42	4.47069e-05	0.419	3.11107e-05	0.315	0.00293292	0.337	0.0016923	0.375	0.00102234
2903000	LOC100293534,C4A,C4B	0.469	6.04059e-06	0.548	2.89154e-08	0.306	0.00507814	0.468	3.46963e-06	0.431	2.43271e-05	0.4444	0.0010224
3564227	PYGL	0.385	0.000397064	0.383	0.000246908	0.467	1.69248e-06	0.308	0.00378546	0.359	0.000722688	0.3804	0.00103076
2421906	GBP1,GBP3	0.354	0.00141338	0.407	8.43728e-05	0.394	0.000117809	0.536	5.64413e-08	0.317	0.00354668	0.4016	0.00103246
2458925	ITPKB	0.446	2.13429e-05	0.627	6.76984e-11	0.424	2.36417e-05	0.447	1.04186e-05	0.306	0.00511936	0.45	0.00103495
3766833	PECAM1	0.452	1.60298e-05	0.53	9.35833e-08	0.547	5.23748e-09	0.637	3.4633e-11	0.306	0.00517221	0.4944	0.00103767
2583257	LY75-CD302,LY75,CD302	0.464	8.19716e-06	0.542	4.20372e-08	0.512	8.07051e-08	0.496	6.86904e-07	0.305	0.00519109	0.4638	0.00104002
3766838	PECAM1	0.436	3.60457e-05	0.53	9.45577e-08	0.512	7.76413e-08	0.615	1.82504e-10	0.306	0.00516988	0.4798	0.00104122
3865347	PPP1R13L	0.361	0.00105225	0.428	3.13037e-05	0.391	0.000136083	0.35	0.000792933	0.319	0.00321732	0.3698	0.00104598
3569763	ZFP36L1	0.353	0.00145541	0.343	0.00123073	0.424	2.32014e-05	0.48	1.74042e-06	0.326	0.00252043	0.3852	0.0010463
4015466	SYTL4	0.334	0.00296481	0.336	0.00161375	0.388	0.000157361	0.364	0.000455033	0.413	6.04782e-05	0.367	0.00105029
3725399	CALCOCO2	0.371	0.000702791	0.521	1.64228e-07	0.519	4.49776e-08	0.46	5.35808e-06	0.309	0.0045515	0.436	0.00105197
3403208	C1S	0.363	0.000981045	0.382	0.000261769	0.419	2.98521e-05	0.306	0.00396985	0.428	2.91231e-05	0.3796	0.00105433
3430302	RFX4	0.444	2.41742e-05	0.58	3.06765e-09	0.436	1.18674e-05	0.53	8.39759e-08	0.305	0.00524027	0.459	0.00105528
3881895	ASXL1	0.346	0.00192975	0.397	0.000133724	0.385	0.000176638	0.403	8.7043e-05	0.322	0.00295925	0.3706	0.00105728
2356128	TXNIP	0.451	1.62099e-05	0.571	5.60526e-09	0.55	4.03031e-09	0.538	4.91561e-08	0.305	0.0052954	0.483	0.00106233
2835548	NDST1	0.365	0.000904871	0.332	0.00185314	0.397	0.000100445	0.446	1.07792e-05	0.327	0.00244531	0.3734	0.00106291
3441852	TNFRSF1A	0.353	0.00148319	0.551	2.33134e-08	0.318	0.00327928	0.372	0.000328597	0.382	0.000263143	0.3952	0.00107085
3725431	CALCOCO2	0.32	0.00485908	0.561	1.14978e-08	0.455	3.65929e-06	0.472	2.67536e-06	0.368	0.000494654	0.4352	0.00107202
2593797	LINC00649,RFTN2	0.385	0.000398802	0.543	4.11599e-08	0.557	2.32457e-09	0.375	0.000299567	0.309	0.00466271	0.4338	0.00107222
2841296	SNORA74B,ATP6V0E1	0.438	3.32802e-05	0.54	4.99378e-08	0.396	0.000104379	0.427	2.8019e-05	0.305	0.005209	0.4212	0.00107495
2661997	OXTR	0.351	0.00159706	0.333	0.00179658	0.434	1.27919e-05	0.348	0.000886151	0.348	0.00109335	0.3628	0.00107719
2669516	PLCD1	0.361	0.00108175	0.417	5.29083e-05	0.5	1.92843e-07	0.324	0.00212526	0.331	0.00212619	0.3866	0.00107726
3869084	SIGLEC8,SIGLEC12	0.341	0.00225748	0.392	0.000168937	0.321	0.00287024	0.479	1.90273e-06	0.406	8.79221e-05	0.3878	0.0010773
3627307	ANXA2	0.325	0.00405233	0.342	0.00129795	0.427	1.9405e-05	0.444	1.19563e-05	0.441	1.44954e-05	0.3958	0.00107923
3757865	STAT3	0.455	1.31945e-05	0.344	0.00116563	0.327	0.00230122	0.351	0.000769222	0.347	0.00115306	0.3648	0.00108047
2902997	LOC100293534,C4A,C4B	0.452	1.54754e-05	0.423	3.97853e-05	0.31	0.00432718	0.388	0.000168	0.354	0.000879681	0.3854	0.00108602
3708753	POLR2A	0.364	0.000952897	0.368	0.000461424	0.433	1.41741e-05	0.312	0.00324818	0.356	0.000787493	0.3666	0.00109283
3056681	GTF2IRD2B,GTF2IRD2P1,GTF2IRD2	0.389	0.000333366	0.35	0.000952241	0.361	0.000560957	0.315	0.00289144	0.358	0.000737448	0.3546	0.00109509
3595217	TCF12	0.404	0.000169793	0.551	2.27942e-08	0.522	3.68314e-08	0.357	0.000616438	0.308	0.00472915	0.4284	0.00110309
3217210	TBC1D2	0.406	0.000154284	0.501	5.65112e-07	0.317	0.00333571	0.473	2.6061e-06	0.332	0.00205137	0.4058	0.00110891
3405777	EMP1	0.394	0.000264058	0.355	0.000788753	0.423	2.45586e-05	0.303	0.00449354	0.53	4.84149e-08	0.401	0.00111419
3301413	SORBS1	0.433	4.19541e-05	0.441	1.59982e-05	0.468	1.64969e-06	0.52	1.58748e-07	0.304	0.00554623	0.4332	0.0011212
3430316	RFX4	0.376	0.000572662	0.451	9.45085e-06	0.45	5.02016e-06	0.466	3.89618e-06	0.306	0.00503543	0.4098	0.00112529
2690721	IGSF11	0.352	0.00151719	0.509	3.54174e-07	0.351	0.000835213	0.473	2.54862e-06	0.319	0.00329624	0.4008	0.00113031
3441769	LOC100289038,TPTEP1,VWF	0.389	0.00032981	0.505	4.47759e-07	0.471	1.34354e-06	0.475	2.29007e-06	0.305	0.005331	0.429	0.00113298
3980103	STARD8	0.448	1.90179e-05	0.409	7.61947e-05	0.36	0.000575046	0.496	6.98419e-07	0.307	0.0049953	0.404	0.00113325
3326667	CD44	0.322	0.00450457	0.396	0.000139094	0.532	1.65838e-08	0.489	1.07235e-06	0.35	0.00102877	0.4178	0.0011347
4027208	FLNA	0.419	8.35124e-05	0.453	8.59838e-06	0.303	0.00560815	0.518	1.85758e-07	0.511	1.88352e-07	0.4408	0.00114013
3905179	TGM2	0.375	0.00061595	0.368	0.000451966	0.327	0.00224166	0.366	0.000435005	0.333	0.00196395	0.3538	0.00114171
3934697	PTTG1IP	0.395	0.000254246	0.541	4.42877e-08	0.428	1.80085e-05	0.297	0.00542346	0.443	1.31389e-05	0.4208	0.00114178
3946309	TNRC6B	0.378	0.000539353	0.31	0.00399369	0.446	6.38486e-06	0.406	7.46094e-05	0.348	0.00110982	0.3776	0.00114477
3820454	ICAM1	0.41	0.000130763	0.412	6.77971e-05	0.306	0.00506923	0.599	6.47959e-10	0.369	0.000464303	0.4192	0.00114642
3547377	GPR65	0.331	0.0032969	0.452	9.18661e-06	0.326	0.00240904	0.528	9.61625e-08	0.429	2.76475e-05	0.4132	0.00114857
3662175	MT1DP	0.444	2.4483e-05	0.518	2.00947e-07	0.549	4.52117e-09	0.467	3.57367e-06	0.302	0.00574657	0.456	0.00115497
3662212	MT1F,MT1H	0.394	0.000264958	0.545	3.55826e-08	0.497	2.27049e-07	0.451	8.20647e-06	0.304	0.0055033	0.4382	0.00115535
3696686	NFAT5,NQO1	0.402	0.000191069	0.41	7.31005e-05	0.505	1.29867e-07	0.298	0.00521842	0.377	0.000325258	0.3984	0.0011616
2700368	TM4SF1	0.35	0.00161513	0.369	0.000434345	0.336	0.00156161	0.388	0.000166774	0.332	0.00204299	0.355	0.00116417
3300626	MYOF	0.322	0.0045442	0.423	4.04695e-05	0.473	1.16529e-06	0.6	5.74897e-10	0.345	0.0012414	0.4326	0.00116545
3820622	SLC44A2	0.358	0.00122242	0.469	3.64694e-06	0.547	5.18838e-09	0.482	1.5463e-06	0.309	0.00462122	0.433	0.00116977
2949339	CLIC1	0.368	0.00081695	0.352	0.000856159	0.318	0.00324345	0.502	4.97304e-07	0.352	0.000941142	0.3784	0.00117164
2902993	LOC100293534,C4A,C4B	0.55	2.93099e-08	0.593	1.0356e-09	0.518	4.97027e-08	0.517	1.94275e-07	0.302	0.00586006	0.496	0.00117207
3431061	ACACB	0.409	0.000134122	0.445	1.3415e-05	0.465	1.94469e-06	0.488	1.12897e-06	0.303	0.0057122	0.422	0.00117256
2491671	VAMP8	0.323	0.00435938	0.472	3.0867e-06	0.338	0.00148784	0.446	1.09731e-05	0.454	7.10528e-06	0.4066	0.00117368
3735166	ITGB4	0.352	0.00150261	0.534	7.0803e-08	0.505	1.32983e-07	0.304	0.00425915	0.397	0.00013288	0.4184	0.00117897
3796440	MYOM1	0.328	0.00360613	0.461	5.64436e-06	0.586	1.67285e-10	0.325	0.00203784	0.381	0.000276039	0.4162	0.00118513
3381288	ARAP1	0.367	0.000828613	0.438	1.84261e-05	0.416	3.55864e-05	0.442	1.3277e-05	0.306	0.00503103	0.3938	0.00118539
3802190	SS18	0.369	0.000786735	0.447	1.2057e-05	0.449	5.48748e-06	0.3	0.00484186	0.38	0.000290335	0.389	0.0011873
3190785	LRRC8A	0.392	0.000291637	0.469	3.65465e-06	0.576	4.13028e-10	0.311	0.0033469	0.328	0.00234789	0.4152	0.00119802
3627308	ANXA2	0.329	0.00347389	0.329	0.00206618	0.415	3.70603e-05	0.367	0.000414095	0.517	1.146e-07	0.3914	0.00119827
3894371	SLC52A3	0.382	0.000457241	0.335	0.00165024	0.38	0.00022607	0.397	0.000114573	0.316	0.00360163	0.362	0.00120995
2451055	LMOD1	0.34	0.00234974	0.317	0.00321944	0.404	6.90336e-05	0.435	1.93455e-05	0.373	0.000397179	0.3738	0.00121095
3502576	LAMP1	0.376	0.000575553	0.39	0.000183618	0.349	0.000948094	0.433	2.12395e-05	0.311	0.00432919	0.3718	0.00121154
3970194	TXLNG2P,TXLNG,RBBP7	0.482	2.85118e-06	0.329	0.00207551	0.492	3.3622e-07	0.46	5.35807e-06	0.313	0.00399214	0.4152	0.00121524
3512876	LCP1	0.377	0.000559897	0.489	1.16381e-06	0.621	6.41711e-12	0.575	3.5541e-09	0.304	0.00552695	0.4732	0.0012176
4027217	FLNA	0.448	1.9949e-05	0.48	1.96244e-06	0.301	0.006086	0.476	2.20727e-06	0.504	2.89556e-07	0.4418	0.00122208
2950234	TAP1	0.37	0.000739004	0.499	6.39262e-07	0.513	7.44124e-08	0.391	0.000147245	0.305	0.00522794	0.4156	0.00122298
3082951	ARHGEF10	0.316	0.00554396	0.524	1.39602e-07	0.361	0.000551486	0.542	3.68482e-08	0.436	1.93221e-05	0.4358	0.00122299
3577649	SERPINA1	0.383	0.000427453	0.391	0.000173978	0.317	0.00337927	0.391	0.000146503	0.332	0.00201506	0.3628	0.00122845
3326637	CD44	0.313	0.0060323	0.402	0.000107252	0.458	3.05828e-06	0.501	5.10927e-07	0.473	2.23761e-06	0.4294	0.00122907
3305318	ITPRIP	0.416	9.82401e-05	0.387	0.000204211	0.302	0.00585337	0.456	6.43664e-06	0.462	4.35173e-06	0.4046	0.00123332
3569756	ZFP36L1	0.324	0.00419045	0.446	1.27389e-05	0.435	1.26618e-05	0.357	0.000611413	0.343	0.00135584	0.381	0.00123662
2360680	EFNA1	0.33	0.00343686	0.519	1.93428e-07	0.322	0.00272685	0.442	1.35484e-05	0.398	0.00012784	0.4022	0.00126106
2428001	ADORA3	0.413	0.000110672	0.476	2.3946e-06	0.388	0.000153713	0.618	1.47364e-10	0.301	0.00604204	0.4392	0.00126176
3688898	SLC6A10P,SLC6A8,LOC653562	0.423	6.88413e-05	0.423	3.92428e-05	0.463	2.21644e-06	0.293	0.00625374	0.582	5.48527e-10	0.4368	0.00127281
3396267	HEPACAM,HEPN1	0.429	5.12188e-05	0.501	5.63409e-07	0.516	5.84477e-08	0.448	9.93044e-06	0.3	0.00632411	0.4388	0.00127718
3528770	ABHD4	0.368	0.000796307	0.376	0.000332344	0.449	5.38141e-06	0.3	0.00493149	0.375	0.000360496	0.3736	0.0012852
3708793	TNFSF12-TNFSF13,TNFSF13,TNFSF12	0.383	0.000422441	0.339	0.00141779	0.461	2.60541e-06	0.324	0.00212227	0.326	0.00249474	0.3666	0.00129197
3936067	CECR7,IL17RA	0.344	0.00207755	0.364	0.000538987	0.527	2.56905e-08	0.445	1.17447e-05	0.314	0.00389051	0.3988	0.00130376
2729854	MT2A	0.385	0.000398391	0.536	6.37204e-08	0.512	7.70135e-08	0.49	9.99246e-07	0.3	0.00613528	0.4446	0.00130696
2370976	NPL	0.373	0.000657074	0.428	3.05381e-05	0.397	9.73407e-05	0.454	7.27121e-06	0.302	0.0057669	0.3908	0.00131182
2560282	HTRA2,AUP1	0.411	0.000125205	0.377	0.000313011	0.419	3.10174e-05	0.3	0.00488714	0.345	0.00124545	0.3704	0.00132036
2853431	RANBP3L	0.52	2.74003e-07	0.472	3.09869e-06	0.615	1.07158e-11	0.311	0.00335412	0.319	0.00324604	0.4474	0.00132071
2673214	PLXNB1	0.466	7.23222e-06	0.549	2.62244e-08	0.512	7.56987e-08	0.496	7.1416e-07	0.298	0.00659895	0.4642	0.0013214
4027663	F8	0.394	0.000265502	0.4	0.000113899	0.518	4.85162e-08	0.293	0.00606004	0.389	0.000187973	0.3988	0.00132549
3087689	SLC7A2	0.492	1.58939e-06	0.549	2.66606e-08	0.298	0.00655219	0.421	3.753e-05	0.42	4.29059e-05	0.436	0.00132685
3662253	MT1X	0.314	0.00578946	0.364	0.000539865	0.525	3.0369e-08	0.385	0.000195743	0.398	0.000126912	0.3972	0.0013304
2674090	LAMB2	0.417	9.41797e-05	0.608	3.32194e-10	0.431	1.50665e-05	0.555	1.56831e-08	0.298	0.00656548	0.4618	0.00133495
3250162	SRGN	0.361	0.00107012	0.365	0.000531235	0.463	2.27544e-06	0.462	4.60928e-06	0.306	0.00506755	0.3914	0.00133516
2324879	C1QC	0.409	0.00013314	0.473	2.84392e-06	0.538	1.0732e-08	0.588	1.29688e-09	0.298	0.00654801	0.4612	0.0013368
3374964	MS4A6A	0.572	5.58437e-09	0.626	7.49614e-11	0.472	1.23711e-06	0.616	1.68051e-10	0.298	0.0066853	0.5168	0.00133731
3160784	RCL1	0.456	1.23529e-05	0.416	5.59325e-05	0.402	7.51084e-05	0.299	0.00510254	0.341	0.0014417	0.3828	0.00133753
2882843	C5orf4	0.367	0.000827411	0.517	2.08042e-07	0.461	2.48313e-06	0.488	1.12437e-06	0.302	0.00588608	0.427	0.00134346
2370340	MR1	0.422	7.23579e-05	0.326	0.00228612	0.349	0.000924586	0.375	0.000299674	0.32	0.00315717	0.3584	0.00134798
3412317	IRAK4	0.334	0.0029056	0.348	0.0010048	0.404	6.69273e-05	0.388	0.000169036	0.325	0.00260649	0.3598	0.00135057
2623936	STAB1	0.377	0.000544554	0.348	0.00102923	0.323	0.00269567	0.357	0.000617122	0.334	0.00187781	0.3478	0.00135288
3108235	CPQ	0.361	0.00106806	0.485	1.45244e-06	0.394	0.000113971	0.515	2.22251e-07	0.303	0.00558923	0.4116	0.00135459
2827133	GRAMD3	0.483	2.68059e-06	0.657	4.36935e-12	0.589	1.35081e-10	0.469	3.18078e-06	0.297	0.00680644	0.499	0.00136246
3560724	BAZ1A	0.322	0.00444677	0.457	7.14694e-06	0.396	0.000101823	0.391	0.000149189	0.331	0.00212583	0.3794	0.00136615
2806658	SLC1A3	0.371	0.000703474	0.564	9.20553e-09	0.365	0.000468423	0.571	4.6676e-09	0.303	0.00566258	0.4348	0.0013669
2373349	CFH,CFHR1	0.405	0.000163064	0.415	5.7386e-05	0.305	0.00524218	0.483	1.46381e-06	0.341	0.0014242	0.3898	0.00137766
3430983	ACACB	0.366	0.000877509	0.362	0.000587073	0.591	1.14501e-10	0.305	0.00417008	0.344	0.00127223	0.3936	0.00138138
3218558	ABCA1	0.387	0.000364855	0.49	1.07572e-06	0.45	4.91012e-06	0.464	4.21198e-06	0.298	0.00653652	0.4178	0.00138232
2903415	HLA-DPB1	0.384	0.000411923	0.319	0.00300307	0.319	0.0030815	0.411	6.04527e-05	0.374	0.000371676	0.3614	0.00138572
3686640	CLN3,APOBR	0.311	0.00639468	0.372	0.000388432	0.394	0.000115251	0.446	1.0886e-05	0.428	2.82847e-05	0.3902	0.00138751
2922677	DSE	0.427	5.58687e-05	0.294	0.00682674	0.414	4.03422e-05	0.494	7.82597e-07	0.441	1.44768e-05	0.414	0.00138764
4027236	FLNA	0.445	2.25576e-05	0.427	3.25435e-05	0.297	0.00692169	0.492	8.70851e-07	0.478	1.71999e-06	0.4278	0.00139588
3734307	KIF19	0.412	0.000116302	0.514	2.58659e-07	0.297	0.00686319	0.445	1.12868e-05	0.552	8.43966e-09	0.444	0.00139821
3381820	UCP2	0.317	0.00524664	0.355	0.000769906	0.361	0.000555008	0.444	1.22249e-05	0.372	0.000415911	0.3698	0.00139994
3905146	TGM2	0.368	0.000794684	0.381	0.000267369	0.314	0.00375641	0.419	4.12993e-05	0.331	0.00214505	0.3626	0.00140096
3062108	PDK4	0.317	0.00532308	0.55	2.4602e-08	0.507	1.09533e-07	0.453	7.53525e-06	0.337	0.00170681	0.4328	0.00140751
2841301	SNORA74B,ATP6V0E1	0.368	0.000799207	0.616	1.77675e-10	0.391	0.00013287	0.439	1.56605e-05	0.301	0.00609456	0.423	0.00140846
2515987	ZAK	0.474	4.466e-06	0.358	0.000691469	0.447	5.91068e-06	0.293	0.00618668	0.39	0.00018118	0.3924	0.00141394
2913723	CD109	0.33	0.00340222	0.421	4.26942e-05	0.317	0.00329074	0.405	7.82917e-05	0.382	0.00026034	0.371	0.00141486
2370941	NPL	0.477	3.83453e-06	0.505	4.50433e-07	0.544	6.49156e-09	0.571	4.6925e-09	0.296	0.0070862	0.4786	0.0014181
3424245	ACSS3	0.393	0.000281479	0.459	6.27872e-06	0.463	2.22475e-06	0.356	0.000646491	0.3	0.00616135	0.3942	0.00141956
3190812	PHYHD1	0.471	5.569e-06	0.4	0.000113719	0.61	1.87834e-11	0.382	0.000220209	0.297	0.00675945	0.432	0.00141979
2317187	PRDM16	0.473	4.76831e-06	0.474	2.67838e-06	0.298	0.00655891	0.379	0.000251057	0.379	0.000298048	0.4006	0.00142309
2617572	MYD88	0.409	0.000136762	0.499	6.43648e-07	0.311	0.00416335	0.43	2.42528e-05	0.323	0.00281469	0.3944	0.00142794
3320032	SWAP70	0.334	0.00291772	0.473	2.93486e-06	0.406	6.04875e-05	0.431	2.37692e-05	0.312	0.0041477	0.3912	0.00143052
3289251	SGMS1	0.31	0.0066806	0.467	4.08877e-06	0.404	7.02676e-05	0.49	1.0093e-06	0.37	0.000439998	0.4082	0.00143919
3137569	ASPH	0.418	8.68607e-05	0.511	3.17138e-07	0.473	1.18979e-06	0.289	0.00700146	0.402	0.000107155	0.4186	0.0014394
3281717	PRTFDC1	0.312	0.00620016	0.498	6.74532e-07	0.44	9.08659e-06	0.356	0.000649418	0.375	0.000350704	0.3962	0.00144201
3800656	ROCK1,ROCK1P1	0.349	0.00166714	0.505	4.56048e-07	0.485	5.39063e-07	0.423	3.43601e-05	0.304	0.00551161	0.4132	0.00144282
3204791	CREB3,TLN1	0.312	0.00620312	0.464	4.72128e-06	0.588	1.48121e-10	0.569	5.57397e-09	0.35	0.00101189	0.4566	0.00144395
2534017	CXCR7	0.406	0.000154225	0.511	3.04173e-07	0.412	4.40518e-05	0.536	5.66559e-08	0.296	0.00702111	0.4322	0.00144395
2476646	LTBP1	0.388	0.00034237	0.458	6.78347e-06	0.494	2.83405e-07	0.313	0.00312028	0.315	0.00376816	0.3936	0.00144758
3338526	PPFIA1	0.372	0.000683204	0.476	2.42943e-06	0.479	7.97234e-07	0.291	0.00655307	0.44	1.48689e-05	0.4116	0.00145087
2949338	CLIC1	0.39	0.000324993	0.462	5.3897e-06	0.338	0.00145252	0.546	2.89406e-08	0.304	0.00548014	0.408	0.00145262
3333907	RARRES3	0.459	1.0766e-05	0.473	2.96581e-06	0.311	0.00420665	0.439	1.59064e-05	0.321	0.0030291	0.4006	0.00145308
3662153	MT1M	0.428	5.45564e-05	0.535	6.53346e-08	0.514	6.68328e-08	0.457	6.17831e-06	0.295	0.00720566	0.4458	0.0014533
3357845	IFITM3	0.401	0.000193265	0.586	1.93594e-09	0.509	9.8935e-08	0.579	2.61188e-09	0.296	0.00710716	0.4742	0.0014601
2380633	TGFB2	0.565	9.28063e-09	0.564	9.34303e-09	0.64	8.31462e-13	0.288	0.00729802	0.459	5.30995e-06	0.5032	0.00146067
4028464	CD99	0.365	0.000896234	0.434	2.36188e-05	0.446	6.42711e-06	0.438	1.66759e-05	0.299	0.00637542	0.3964	0.00146368
3431032	ACACB	0.438	3.31014e-05	0.51	3.30235e-07	0.613	1.3525e-11	0.458	5.70705e-06	0.295	0.00727956	0.4628	0.00146374
2807418	OSMR	0.416	9.66644e-05	0.415	5.9071e-05	0.297	0.00692743	0.431	2.29991e-05	0.382	0.000267973	0.3882	0.00147483
3218633	ABCA1	0.437	3.48381e-05	0.447	1.1981e-05	0.506	1.16743e-07	0.464	4.13795e-06	0.295	0.00732955	0.4298	0.00147613
2780153	BDH2	0.37	0.000745637	0.459	6.36585e-06	0.514	6.72057e-08	0.32	0.00246893	0.312	0.00419284	0.395	0.00148277
4015404	TSPAN6	0.344	0.00201319	0.427	3.26652e-05	0.469	1.52476e-06	0.297	0.00537499	0.479	1.61619e-06	0.4032	0.0014848
3946230	TNRC6B	0.479	3.4231e-06	0.334	0.00172669	0.33	0.00204818	0.413	5.55937e-05	0.316	0.00359124	0.3744	0.00148502
2370963	NPL	0.446	2.19025e-05	0.483	1.64197e-06	0.637	1.10703e-12	0.425	3.10385e-05	0.295	0.00737589	0.4572	0.00148609
2488380	DYSF	0.361	0.00105337	0.556	1.6639e-08	0.299	0.00637566	0.454	7.33887e-06	0.48	1.46469e-06	0.43	0.00148757
3735187	ITGB4	0.431	4.57947e-05	0.623	9.32845e-11	0.54	9.03146e-09	0.301	0.00473996	0.325	0.00265387	0.444	0.00148793
3326721	CD44	0.308	0.00719128	0.437	1.99185e-05	0.459	2.91819e-06	0.409	6.68781e-05	0.393	0.000162502	0.4012	0.0014887
3973870	CYBB	0.344	0.00202761	0.369	0.00044541	0.388	0.000157883	0.518	1.82288e-07	0.308	0.0048187	0.3854	0.00148996
3665134	CBFB	0.35	0.00164738	0.533	7.66371e-08	0.461	2.54337e-06	0.295	0.00582456	0.516	1.26405e-07	0.431	0.00149494
3333748	SLC3A2	0.307	0.00737031	0.56	1.27013e-08	0.425	2.21702e-05	0.406	7.66964e-05	0.451	8.26401e-06	0.4298	0.00149549
3542358	SMOC1	0.323	0.00438159	0.356	0.000759658	0.525	3.04055e-08	0.444	1.20736e-05	0.328	0.00237898	0.3952	0.00150647
2913732	CD109	0.383	0.000426336	0.575	4.34257e-09	0.32	0.00293424	0.429	2.51734e-05	0.312	0.00416608	0.4038	0.00151037
2922655	DSE	0.333	0.0030702	0.332	0.001871	0.379	0.000235511	0.402	9.15591e-05	0.329	0.00230745	0.355	0.00151514
4029129	TBL1X,TBL1Y	0.424	6.67689e-05	0.38	0.000285786	0.508	1.03921e-07	0.369	0.000371914	0.297	0.006878	0.3956	0.00152052
3513795	RCBTB1	0.309	0.0069625	0.401	0.000109136	0.465	1.92312e-06	0.362	0.000492777	0.417	5.01107e-05	0.3908	0.00152329
2480524	LOC100130429,LOC100130642,LOC100506142,RHOQ,PIGF	0.447	2.10601e-05	0.504	4.67063e-07	0.557	2.26151e-09	0.286	0.00766365	0.514	1.50646e-07	0.4616	0.00153707
3237000	VIM	0.386	0.000376058	0.523	1.43387e-07	0.297	0.00692344	0.369	0.000378264	0.438	1.71571e-05	0.4026	0.00153901
2882907	GEMIN5	0.477	3.83386e-06	0.491	1.01308e-06	0.461	2.48443e-06	0.291	0.00647834	0.346	0.00121392	0.4132	0.00153992
3430275	RFX4	0.441	2.78268e-05	0.492	9.72491e-07	0.502	1.56949e-07	0.385	0.000188873	0.294	0.00748857	0.4228	0.00154128
3204812	CREB3,TLN1	0.309	0.00692278	0.442	1.54547e-05	0.514	6.80259e-08	0.455	6.93869e-06	0.357	0.000766398	0.4154	0.00154233
2599377	TMBIM1	0.472	5.03187e-06	0.554	1.85177e-08	0.545	5.87339e-09	0.515	2.18576e-07	0.293	0.00771288	0.4758	0.00154363
3759875	PLEKHM1P,PLEKHM1	0.333	0.00305115	0.415	5.85926e-05	0.326	0.00240997	0.323	0.00218941	0.44	1.47971e-05	0.3674	0.00154478
3326402	CAT	0.417	9.32147e-05	0.435	2.23487e-05	0.384	0.000188432	0.296	0.0055296	0.334	0.00190051	0.3732	0.00154682
2515263	CYBRD1	0.404	0.000167776	0.481	1.79768e-06	0.538	1.05073e-08	0.302	0.00458812	0.322	0.00297781	0.4094	0.0015471
3237919	PLXDC2	0.377	0.000550546	0.509	3.4384e-07	0.385	0.000184086	0.408	6.77604e-05	0.297	0.00693795	0.3952	0.00154814
3442486	C1R	0.331	0.00323326	0.354	0.00080612	0.382	0.000207423	0.457	6.30973e-06	0.317	0.00348978	0.3682	0.00154858
3459156	LRIG3	0.342	0.00217835	0.433	2.45343e-05	0.445	6.78715e-06	0.42	4.00565e-05	0.304	0.00550138	0.3888	0.00155022
3819498	ANGPTL4	0.406	0.000152924	0.437	2.01723e-05	0.496	2.49498e-07	0.292	0.00643875	0.347	0.00114665	0.3956	0.00155175
3862217	FCGBP	0.42	8.08144e-05	0.394	0.00015499	0.355	0.000729124	0.29	0.00671108	0.406	8.49412e-05	0.373	0.00155219
2995596	AQP1	0.328	0.0036035	0.47	3.40743e-06	0.401	7.96505e-05	0.329	0.00180986	0.329	0.00227988	0.3714	0.00155526
2922663	DSE	0.464	8.2784e-06	0.518	2.02138e-07	0.462	2.40512e-06	0.536	5.62014e-08	0.293	0.00779029	0.4546	0.00156025
3300649	MYOF	0.358	0.00120879	0.367	0.000485649	0.52	4.32545e-08	0.528	9.4123e-08	0.301	0.00611219	0.4148	0.00156135
2751190	PALLD	0.477	3.84206e-06	0.51	3.33079e-07	0.428	1.85098e-05	0.377	0.000268497	0.294	0.00753504	0.4172	0.00156524
3197104	GLIS3	0.451	1.66524e-05	0.489	1.17438e-06	0.401	7.92066e-05	0.556	1.43691e-08	0.293	0.00774452	0.438	0.00156831
2422740	TGFBR3	0.471	5.46016e-06	0.554	1.9379e-08	0.38	0.000231304	0.537	5.16457e-08	0.293	0.00771146	0.447	0.00158966
2350858	GNAI3	0.385	0.000394597	0.421	4.41063e-05	0.508	1.03889e-07	0.287	0.00748987	0.432	2.34081e-05	0.4066	0.00159042
2440953	FCGR3B	0.435	3.73287e-05	0.509	3.46677e-07	0.504	1.45062e-07	0.383	0.000205395	0.293	0.0077101	0.4248	0.00159066
3957792	PIK3IP1	0.418	8.82821e-05	0.428	3.03521e-05	0.356	0.000695669	0.289	0.00691604	0.385	0.000231946	0.3752	0.00159246
2803078	FBXL7	0.323	0.00433978	0.491	1.03579e-06	0.332	0.00188708	0.345	0.000973145	0.356	0.00078818	0.3694	0.00159784
3934257	CSTB,PDXK	0.447	2.09758e-05	0.405	9.14211e-05	0.494	2.91475e-07	0.457	6.30917e-06	0.293	0.00787866	0.4192	0.00159953
2930397	SASH1	0.376	0.000567825	0.519	1.8442e-07	0.559	1.95199e-09	0.301	0.00474799	0.324	0.0027224	0.4158	0.00160768
2617512	ACAA1,DLEC1	0.514	3.93537e-07	0.473	2.87101e-06	0.297	0.00677622	0.337	0.0013187	0.437	1.76151e-05	0.4116	0.00162316
2367759	PRDX6	0.455	1.34591e-05	0.464	4.73136e-06	0.464	2.16169e-06	0.359	0.000559804	0.294	0.00754484	0.4072	0.001625
3414749	METTL7A	0.312	0.00621431	0.363	0.000566948	0.422	2.61322e-05	0.42	4.05638e-05	0.343	0.00135177	0.372	0.00163995
3431012	ACACB	0.327	0.00377704	0.482	1.75796e-06	0.501	1.68915e-07	0.414	5.20976e-05	0.311	0.00438034	0.407	0.00164228
2775000	ANTXR2	0.315	0.00567536	0.334	0.00170478	0.427	1.99538e-05	0.45	8.7648e-06	0.354	0.00086836	0.376	0.00165544
3373848	SLC43A3	0.339	0.00246784	0.409	7.59604e-05	0.385	0.000178921	0.578	2.82929e-09	0.303	0.00558482	0.4028	0.00166151
2362450	IFI16	0.321	0.00466295	0.404	9.83693e-05	0.402	7.50469e-05	0.422	3.57549e-05	0.317	0.00345304	0.3732	0.00166503
3218575	ABCA1	0.339	0.00245383	0.378	0.000299955	0.403	7.0455e-05	0.356	0.000642588	0.307	0.00488833	0.3566	0.00167103
3734302	KIF19	0.347	0.00180558	0.417	5.37927e-05	0.3	0.00623018	0.376	0.000280683	0.566	2.48164e-09	0.4012	0.00167405
3415978	SP1	0.421	7.7416e-05	0.437	1.9638e-05	0.384	0.000188375	0.284	0.00807211	0.443	1.31258e-05	0.3938	0.00167413
3388662	TMEM123	0.397	0.000231697	0.596	8.45871e-10	0.446	6.52706e-06	0.54	4.17984e-08	0.292	0.00814214	0.4542	0.00167608
3300625	MYOF	0.383	0.000435281	0.396	0.000136257	0.402	7.49821e-05	0.602	5.19301e-10	0.293	0.00774745	0.4152	0.00167879
3874650	SMOX	0.417	9.38083e-05	0.496	7.59889e-07	0.604	3.35076e-11	0.395	0.00012626	0.291	0.00820441	0.4406	0.00168505
3836737	HIF3A	0.538	7.16962e-08	0.475	2.63543e-06	0.579	3.16224e-10	0.308	0.00375441	0.309	0.00468096	0.4418	0.00168761
3592045	B2M	0.305	0.00781681	0.464	4.73853e-06	0.447	5.95045e-06	0.438	1.59625e-05	0.363	0.000609398	0.4034	0.00169057
3441764	LOC100289038,TPTEP1,VWF	0.318	0.00518141	0.39	0.000183467	0.326	0.00240904	0.401	9.454e-05	0.363	0.00059846	0.3596	0.00169338
3310111	FGFR2	0.329	0.00348085	0.513	2.67557e-07	0.511	8.22273e-08	0.299	0.00498566	0.453	7.64571e-06	0.421	0.0016949
3406613	MGST1	0.393	0.000284931	0.43	2.7812e-05	0.45	5.07982e-06	0.284	0.0080829	0.407	8.41046e-05	0.3928	0.00169697
3686605	CCDC101,LOC613038	0.304	0.00820102	0.435	2.19414e-05	0.403	7.14943e-05	0.55	2.15547e-08	0.385	0.000227164	0.4154	0.00170433
3571842	ABCD4	0.357	0.00126715	0.403	0.000102966	0.313	0.00393593	0.489	1.07417e-06	0.319	0.00326224	0.3762	0.00171387
2362451	IFI16	0.318	0.00505836	0.407	8.40462e-05	0.527	2.53023e-08	0.488	1.12991e-06	0.317	0.00344243	0.4114	0.0017172
3537903	ARID4A	0.31	0.00661915	0.331	0.00191249	0.574	4.78373e-10	0.416	4.8942e-05	0.457	5.98886e-06	0.4176	0.00171731
3976312	ARAF	0.431	4.54142e-05	0.379	0.0002952	0.299	0.00653609	0.335	0.00141769	0.374	0.000375531	0.3636	0.00173399
4051871	PTCH1	0.487	2.17649e-06	0.451	9.71901e-06	0.313	0.00391957	0.302	0.00460176	0.39	0.000181179	0.3886	0.00174288
3947639	TSPO	0.411	0.000123412	0.437	1.9478e-05	0.38	0.000224346	0.283	0.00834215	0.449	9.57034e-06	0.392	0.00174379
2957742	GCLC	0.337	0.00259451	0.47	3.53053e-06	0.455	3.56211e-06	0.347	0.000907683	0.305	0.00527286	0.3828	0.00175643
3400654	ADIPOR2	0.302	0.00852098	0.487	1.31042e-06	0.544	6.40532e-09	0.386	0.000183101	0.405	9.25622e-05	0.4248	0.00175959
3995831	SLC6A10P,SLC6A8,LOC653562	0.464	7.99088e-06	0.467	4.11307e-06	0.461	2.55786e-06	0.282	0.00879378	0.594	1.86672e-10	0.4536	0.00176169
3333322	BEST1	0.347	0.00183798	0.496	7.81621e-07	0.297	0.00698896	0.499	5.73482e-07	0.486	1.00728e-06	0.425	0.00176586
3892852	LOC100127888,SLCO4A1	0.386	0.000382003	0.442	1.5199e-05	0.369	0.000387193	0.374	0.000307212	0.293	0.00775338	0.3728	0.001769
2700379	TM4SF1	0.35	0.00161996	0.341	0.00131386	0.429	1.70214e-05	0.424	3.25841e-05	0.302	0.00586302	0.3692	0.00176929
2742127	NUDT6,FGF2	0.429	5.11207e-05	0.467	4.09977e-06	0.514	6.78461e-08	0.284	0.00831418	0.368	0.00048383	0.4124	0.00177066
2693248	OSBPL11	0.436	3.71861e-05	0.37	0.000420489	0.411	4.66854e-05	0.292	0.0063276	0.332	0.00203559	0.3682	0.00177351
2476658	LTBP1	0.394	0.000264896	0.411	7.17704e-05	0.321	0.00286793	0.409	6.48495e-05	0.303	0.00560918	0.3676	0.00177572
3446930	ABCC9	0.441	2.75362e-05	0.484	1.58295e-06	0.419	3.12816e-05	0.362	0.000499602	0.291	0.00832201	0.3994	0.0017764
2417422	WLS	0.469	6.19532e-06	0.326	0.0023038	0.476	9.54226e-07	0.298	0.00522472	0.342	0.00137429	0.3822	0.00178199
3333323	BEST1	0.335	0.00281426	0.432	2.5834e-05	0.301	0.00606971	0.49	1.00755e-06	0.459	5.22345e-06	0.4034	0.00178321
3742630	LOC100130950,SCIMP	0.345	0.00197013	0.378	0.000300841	0.299	0.00641527	0.493	8.19483e-07	0.385	0.000230839	0.38	0.00178358
3934746	ITGB2-AS1,ITGB2	0.345	0.00194047	0.428	3.14235e-05	0.372	0.000329446	0.508	3.26982e-07	0.298	0.00662525	0.3902	0.00178538
2913747	CD109	0.492	1.54439e-06	0.551	2.35738e-08	0.29	0.0086523	0.503	4.51761e-07	0.38	0.00028249	0.4432	0.00178736
3848090	C3	0.317	0.00522581	0.328	0.00213618	0.463	2.21303e-06	0.398	0.000110326	0.341	0.00147004	0.3694	0.00178891
3086225	CTSB	0.442	2.63032e-05	0.426	3.36577e-05	0.502	1.57055e-07	0.281	0.00891578	0.48	1.45588e-06	0.4262	0.00179547
3442504	C1R	0.324	0.00415667	0.306	0.00464105	0.401	7.98681e-05	0.437	1.74373e-05	0.4	0.000117967	0.3736	0.0018026
3090526	DOCK5	0.31	0.00677015	0.488	1.22506e-06	0.391	0.000134516	0.355	0.000653519	0.341	0.00146873	0.377	0.00180563
3380908	LOC100128494,NUMA1	0.301	0.0088771	0.454	8.03979e-06	0.496	2.493e-07	0.442	1.35068e-05	0.397	0.000136159	0.418	0.00180701
4004921	RPGR	0.424	6.49271e-05	0.392	0.000168683	0.294	0.00757502	0.445	1.17573e-05	0.345	0.00122099	0.38	0.00180828
2440954	FCGR3B	0.43	4.92231e-05	0.497	7.18898e-07	0.386	0.000168877	0.523	1.34808e-07	0.289	0.00882797	0.425	0.00180938
2579609	ZEB2	0.344	0.00203527	0.445	1.31096e-05	0.353	0.000778542	0.386	0.000184332	0.301	0.00606676	0.3658	0.0018156
2431118	LOC100132495,NOTCH2NL,NOTCH2	0.473	4.81222e-06	0.542	4.31644e-08	0.507	1.09061e-07	0.429	2.60555e-05	0.288	0.00907649	0.4478	0.0018215
3803008	DSC2	0.325	0.00401869	0.42	4.62455e-05	0.339	0.00138715	0.32	0.00246341	0.345	0.00122994	0.3498	0.00182909
3389311	LOC643733,CASP4	0.351	0.00156907	0.352	0.000879521	0.394	0.000112321	0.479	1.90234e-06	0.298	0.00658436	0.3748	0.00182943
3381822	UCP2	0.304	0.00813017	0.42	4.51714e-05	0.466	1.80512e-06	0.51	2.9312e-07	0.351	0.000978699	0.4102	0.00183123
3105924	CPNE3	0.44	2.9532e-05	0.39	0.000177906	0.397	0.000100892	0.287	0.00733685	0.34	0.00151559	0.3708	0.00183215
3430290	RFX4	0.47	5.82721e-06	0.511	3.06031e-07	0.546	5.58213e-09	0.488	1.0986e-06	0.288	0.00917794	0.4606	0.00183704
3752261	EVI2B	0.385	0.000400504	0.44	1.73489e-05	0.444	7.0308e-06	0.545	3.14418e-08	0.289	0.00884255	0.4206	0.00185349
3592860	SEMA6D	0.337	0.00259142	0.33	0.00199571	0.44	9.09798e-06	0.302	0.00464564	0.429	2.66389e-05	0.3676	0.0018537
3150470	TNFRSF11B	0.41	0.000126419	0.414	6.13758e-05	0.293	0.00783739	0.386	0.000184661	0.348	0.00108869	0.3702	0.00185971
3608192	IQGAP1	0.343	0.0021039	0.514	2.64102e-07	0.333	0.001774	0.488	1.11333e-06	0.304	0.00543144	0.3964	0.00186215
3204821	CREB3,TLN1	0.327	0.00379582	0.369	0.000446049	0.483	6.0218e-07	0.303	0.00445933	0.363	0.000610354	0.369	0.00186243
3688897	SLC6A10P,SLC6A8,LOC653562	0.44	2.89578e-05	0.43	2.80745e-05	0.433	1.34878e-05	0.28	0.00924768	0.597	1.36176e-10	0.436	0.00186364
3264374	ACSL5	0.444	2.46062e-05	0.415	5.92377e-05	0.43	1.60507e-05	0.407	7.26227e-05	0.288	0.00919361	0.3968	0.00187323
3373847	SLC43A3	0.312	0.00620214	0.514	2.52907e-07	0.346	0.00104662	0.599	6.50918e-10	0.331	0.00211857	0.4204	0.00187352
4027199	FLNA	0.454	1.38351e-05	0.418	4.92142e-05	0.294	0.00774958	0.479	1.85067e-06	0.339	0.00155401	0.3968	0.0018737
2489447	DOK1	0.315	0.00573155	0.428	3.12043e-05	0.342	0.0012268	0.373	0.00031775	0.332	0.00206164	0.358	0.00187379
3966849	CD99	0.348	0.00172398	0.469	3.63907e-06	0.368	0.00040531	0.473	2.61559e-06	0.295	0.00724614	0.3906	0.00187634
2476645	LTBP1	0.404	0.000174357	0.304	0.00493057	0.319	0.00309539	0.34	0.00117956	0.443	1.308e-05	0.362	0.00187859
4023468	ARHGEF6	0.401	0.000194838	0.508	3.76378e-07	0.658	1.28764e-13	0.283	0.00840786	0.356	0.000790849	0.4412	0.00187879
2479844	CAMKMT	0.454	1.43117e-05	0.392	0.000167079	0.44	8.97547e-06	0.293	0.00619921	0.321	0.00300821	0.38	0.00187956
2991897	ITGB8	0.355	0.00136124	0.406	8.69491e-05	0.538	1.08833e-08	0.298	0.00522274	0.324	0.00275335	0.3842	0.00188486
3430276	RFX4	0.465	7.72471e-06	0.509	3.43153e-07	0.569	7.49276e-10	0.421	3.82173e-05	0.287	0.00938299	0.4502	0.00188585
3204819	CREB3,TLN1	0.301	0.00901457	0.453	8.53878e-06	0.494	2.84591e-07	0.394	0.000131906	0.376	0.000343588	0.4036	0.00189978
3237368	SLC39A12	0.537	7.87981e-08	0.468	3.93783e-06	0.434	1.29298e-05	0.345	0.0009896	0.29	0.00849891	0.4148	0.00190109
3237356	SLC39A12	0.496	1.25329e-06	0.426	3.37938e-05	0.366	0.000444088	0.283	0.00851848	0.367	0.000510515	0.3876	0.00190163
3334275	FERMT3	0.322	0.00451423	0.347	0.00106058	0.356	0.00068098	0.424	3.26148e-05	0.319	0.00322208	0.3536	0.0019021
2476567	LTBP1	0.35	0.00164735	0.479	2.08581e-06	0.376	0.000279712	0.503	4.54453e-07	0.294	0.00761407	0.4004	0.00190873
3237357	SLC39A12	0.505	6.97119e-07	0.458	6.64024e-06	0.418	3.19639e-05	0.287	0.00749914	0.332	0.00200787	0.4	0.00190926
2735070	SPP1	0.318	0.00520039	0.463	5.13464e-06	0.325	0.00247023	0.501	5.08605e-07	0.334	0.0018958	0.3882	0.00191441
2927532	TNFAIP3	0.338	0.00251457	0.387	0.000206183	0.431	1.5108e-05	0.321	0.0023593	0.31	0.00450677	0.3574	0.00192038
3484072	LINC00398,ALOX5AP	0.371	0.00072307	0.466	4.32659e-06	0.467	1.72673e-06	0.587	1.39371e-09	0.289	0.00892684	0.436	0.00193119
3237360	SLC39A12	0.535	9.71617e-08	0.479	2.07706e-06	0.532	1.69852e-08	0.288	0.00726015	0.328	0.00239774	0.4324	0.00193202
3995830	SLC6A10P,SLC6A8,LOC653562	0.471	5.50569e-06	0.447	1.2066e-05	0.485	5.23143e-07	0.279	0.00966952	0.611	3.36593e-11	0.4586	0.00193752
3979694	MSN	0.347	0.00179856	0.448	1.14971e-05	0.476	9.84257e-07	0.34	0.00116141	0.298	0.00674201	0.3818	0.00194289
3484079	LINC00398,ALOX5AP	0.35	0.00162109	0.523	1.50228e-07	0.431	1.54507e-05	0.601	5.38834e-10	0.292	0.00808562	0.4394	0.00194446
3090626	DOCK5	0.301	0.00883449	0.507	3.88657e-07	0.446	6.42277e-06	0.479	1.83923e-06	0.353	0.000902304	0.4172	0.00194909
3284708		0.444	2.46563e-05	0.415	5.90186e-05	0.565	1.0972e-09	0.31	0.00346693	0.3	0.00621157	0.4068	0.00195244
3087678	SLC7A2	0.492	1.50666e-06	0.456	7.59155e-06	0.29	0.0087911	0.347	0.000909968	0.41	7.05853e-05	0.399	0.00195615
3301417	SORBS1	0.541	5.83719e-08	0.529	9.73136e-08	0.576	4.24984e-10	0.548	2.516e-08	0.286	0.00979066	0.496	0.00195817
4027216	FLNA	0.448	1.98236e-05	0.455	7.79924e-06	0.287	0.00976418	0.554	1.64431e-08	0.496	5.13731e-07	0.448	0.00195847
3759544	DCAKD	0.436	3.55287e-05	0.292	0.00737514	0.444	7.32415e-06	0.424	3.29986e-05	0.328	0.00235231	0.3848	0.00196066
2853402	NADKD1	0.373	0.000650101	0.484	1.58521e-06	0.4	8.30623e-05	0.281	0.00906797	0.436	1.9197e-05	0.3948	0.00196438
2423286	CCDC18,TMED5	0.351	0.00158234	0.506	4.16267e-07	0.392	0.000128396	0.285	0.00798167	0.395	0.000144064	0.3858	0.00196738
3137542	ASPH	0.545	4.22256e-08	0.521	1.67003e-07	0.536	1.20375e-08	0.279	0.0096944	0.394	0.000156772	0.455	0.00197028
3607952	SEMA4B	0.466	7.28654e-06	0.449	1.08204e-05	0.617	9.17842e-12	0.364	0.000463697	0.287	0.0093887	0.4366	0.0019741
3839652	SIGLEC7,SIGLEC9	0.316	0.0055255	0.409	7.68587e-05	0.313	0.00386563	0.426	2.99242e-05	0.372	0.000403398	0.3672	0.00198026
3847628	RFX2	0.335	0.00279138	0.392	0.00016716	0.43	1.64829e-05	0.427	2.89203e-05	0.297	0.00689924	0.3762	0.00198064
3204796	CREB3,TLN1	0.309	0.00683266	0.357	0.000710901	0.348	0.000983458	0.339	0.00123406	0.393	0.000163783	0.3492	0.00198497
2693459	ALDH1L1	0.439	3.16046e-05	0.543	4.02862e-08	0.571	6.23206e-10	0.281	0.00884844	0.349	0.00106206	0.4366	0.00198843
2497099	IL1RL1	0.415	0.000101129	0.351	0.000921675	0.304	0.00543039	0.363	0.0004858	0.321	0.00301589	0.3508	0.00199098
3887680	NCOA3	0.334	0.00296461	0.302	0.00533998	0.449	5.27156e-06	0.378	0.000259762	0.342	0.00141259	0.361	0.00199644
3737406	RNF213	0.333	0.00303575	0.428	3.09879e-05	0.32	0.00297534	0.55	2.18738e-08	0.313	0.00395964	0.3888	0.00200035
3340610	SERPINH1	0.326	0.00384502	0.314	0.00348278	0.362	0.00053541	0.369	0.000384736	0.336	0.00175496	0.3414	0.00200058
3431622	TCTN1	0.482	2.8577e-06	0.408	8.07099e-05	0.488	4.1903e-07	0.295	0.00579631	0.312	0.00412702	0.397	0.00200146
3995902	PLXNB3	0.306	0.00760703	0.464	4.82848e-06	0.345	0.00107482	0.482	1.55857e-06	0.342	0.0013776	0.3878	0.00201317
3973877	CYBB	0.324	0.00414744	0.399	0.000121816	0.406	6.11069e-05	0.462	4.77272e-06	0.302	0.00579415	0.3786	0.00202586
3968216	TBL1X	0.361	0.00106336	0.385	0.000228077	0.452	4.41263e-06	0.322	0.00226973	0.298	0.00660682	0.3636	0.00203448
2854098	MIR3650,LIFR-AS1,LIFR	0.32	0.00482275	0.551	2.28027e-08	0.524	3.2989e-08	0.393	0.000138415	0.305	0.00527273	0.4186	0.00204679
3108580	LOC100506558,MATN2	0.312	0.00636241	0.392	0.000164198	0.315	0.0036225	0.408	7.07835e-05	0.42	4.4042e-05	0.3694	0.00205279
3131888	PPAPDC1B	0.426	6.02112e-05	0.387	0.000203986	0.351	0.00084571	0.281	0.00900378	0.392	0.000164859	0.3674	0.00205571
2854108	MIR3650,LIFR-AS1,LIFR	0.315	0.00566314	0.438	1.90167e-05	0.483	6.30328e-07	0.354	0.000696887	0.314	0.00390197	0.3808	0.00205633
3441754	LOC100289038,TPTEP1,VWF	0.511	4.72872e-07	0.358	0.000678419	0.48	7.52479e-07	0.431	2.3787e-05	0.286	0.00958806	0.4132	0.0020583
3264359	ACSL5	0.39	0.000325296	0.461	5.49738e-06	0.422	2.65821e-05	0.547	2.72697e-08	0.285	0.00994498	0.421	0.00206048
3458918	CTDSP2	0.426	5.8766e-05	0.432	2.53006e-05	0.286	0.00999793	0.382	0.00021677	0.455	6.49075e-06	0.3962	0.00206105
3385771	CTSC	0.326	0.00390073	0.327	0.00221763	0.475	1.02271e-06	0.483	1.49049e-06	0.312	0.00418954	0.3846	0.00206208
3279712	CUBN	0.361	0.00105673	0.433	2.47553e-05	0.376	0.000277101	0.387	0.00017372	0.289	0.0087871	0.3692	0.00206388
2647251	CP,HPS3	0.313	0.00609147	0.385	0.000227284	0.368	0.000395644	0.562	9.42858e-09	0.316	0.00362247	0.3888	0.00206738
3407598	SLCO1C1	0.324	0.00420033	0.368	0.000465022	0.312	0.00409527	0.331	0.00165289	0.425	3.34379e-05	0.352	0.00208939
3012686	RBM48,MGC16142	0.3	0.00928997	0.388	0.000195508	0.41	4.94329e-05	0.354	0.000682569	0.377	0.000328155	0.3658	0.00210913
4028467	CD99	0.344	0.0020115	0.498	7.01759e-07	0.379	0.000241403	0.464	4.2977e-06	0.291	0.00831873	0.3952	0.00211533
3023469	AHCYL2	0.486	2.24293e-06	0.419	4.91262e-05	0.321	0.00283112	0.372	0.000329337	0.295	0.00738646	0.3786	0.00211966
4027239	FLNA	0.377	0.000553447	0.294	0.00687163	0.341	0.00129914	0.327	0.00189414	0.489	8.36899e-07	0.3656	0.00212384
3448118	BHLHE41,SSPN	0.301	0.00899391	0.419	4.72069e-05	0.591	1.07983e-10	0.524	1.25235e-07	0.339	0.00158456	0.4348	0.00212516
2373595	CRB1	0.385	0.000397204	0.362	0.00058872	0.587	1.56393e-10	0.325	0.00203873	0.294	0.00763453	0.3906	0.00213184
3791019	CDH20	0.344	0.00207778	0.552	2.1109e-08	0.468	1.63507e-06	0.383	0.000209607	0.291	0.00840614	0.4076	0.00213904
2548503	PRKD3	0.374	0.000631384	0.485	1.50568e-06	0.393	0.000121945	0.293	0.00617577	0.314	0.00386668	0.3718	0.00215946
3396252	HEPACAM,HEPN1	0.301	0.0089829	0.471	3.29609e-06	0.408	5.5055e-05	0.378	0.000260589	0.34	0.00152762	0.3796	0.00216589
3204790	CREB3,TLN1	0.334	0.00295149	0.518	1.94311e-07	0.463	2.18219e-06	0.615	1.88015e-10	0.293	0.00788529	0.4446	0.00216783
2924366	TPD52L1	0.588	1.45148e-09	0.436	2.06688e-05	0.513	7.51038e-08	0.308	0.00371913	0.296	0.00710917	0.4282	0.00216981
3147368	UBR5	0.441	2.74997e-05	0.39	0.000182698	0.5	1.83087e-07	0.305	0.00419817	0.299	0.00647928	0.387	0.00217757
3884376	CTNNBL1	0.414	0.000107218	0.33	0.00202262	0.45	4.93455e-06	0.437	1.6796e-05	0.289	0.00876519	0.384	0.00218335
2439852	TAGLN2	0.375	0.000594333	0.34	0.00136259	0.31	0.00436463	0.429	2.51834e-05	0.309	0.00465023	0.3526	0.00219939
3432683	TPCN1	0.383	0.000424564	0.316	0.00330648	0.397	9.81709e-05	0.336	0.00138163	0.302	0.00588528	0.3468	0.00221922
3758292	VAT1	0.317	0.0052338	0.357	0.000714064	0.44	8.92045e-06	0.298	0.00518742	0.406	8.6318e-05	0.3636	0.00224611
3734826	KIAA0195	0.528	1.57309e-07	0.42	4.57763e-05	0.495	2.60584e-07	0.335	0.00144685	0.286	0.00973812	0.4128	0.00224623
3137553	ASPH	0.429	5.25045e-05	0.521	1.61588e-07	0.346	0.00106823	0.284	0.00811917	0.332	0.00200333	0.3824	0.00224868
4028456	CD99	0.392	0.000294015	0.49	1.09444e-06	0.482	6.57635e-07	0.337	0.00134396	0.286	0.00968958	0.3974	0.00226586
3264375	ACSL5	0.406	0.000157002	0.446	1.22853e-05	0.298	0.00674381	0.415	4.96107e-05	0.311	0.00437899	0.3752	0.00226834
3174853	ANXA1	0.3	0.00925778	0.332	0.00184135	0.378	0.000257299	0.506	3.79046e-07	0.617	1.65005e-11	0.4266	0.00227136
3430309	RFX4	0.343	0.00214577	0.471	3.20489e-06	0.526	2.75015e-08	0.465	4.008e-06	0.288	0.00923092	0.4186	0.00227678
3300686	MYOF	0.339	0.00243517	0.318	0.00305705	0.408	5.58745e-05	0.578	2.83448e-09	0.302	0.00586538	0.389	0.00228269
2735072	SPP1	0.339	0.00241558	0.4	0.000117538	0.358	0.000633635	0.502	4.78892e-07	0.291	0.00839078	0.378	0.0023116
3980806	MED12	0.417	9.25395e-05	0.308	0.00436674	0.407	5.8203e-05	0.438	1.59784e-05	0.296	0.00703648	0.3732	0.00231399
3441766	LOC100289038,TPTEP1,VWF	0.341	0.00226507	0.375	0.000348578	0.32	0.00302426	0.378	0.000255826	0.303	0.00569829	0.3434	0.0023184
2533559	SH3BP4	0.357	0.00124545	0.427	3.21064e-05	0.293	0.00797403	0.321	0.00238544	0.462	4.45591e-06	0.372	0.0023283
2902985	LOC100293534,C4A,C4B	0.339	0.00245852	0.485	1.45274e-06	0.298	0.00661062	0.396	0.00012142	0.326	0.00250339	0.3688	0.00233908
3980105	STARD8	0.482	2.83458e-06	0.373	0.00036946	0.398	9.22592e-05	0.332	0.00159043	0.286	0.00967766	0.3742	0.00234653
2382184	CAPN2	0.332	0.00316377	0.579	3.13304e-09	0.379	0.000237047	0.292	0.00626567	0.331	0.00207972	0.3826	0.00234924
3994835	MTM1	0.429	5.05412e-05	0.469	3.64454e-06	0.338	0.00149747	0.282	0.00858092	0.338	0.0016295	0.3712	0.00235242
3533456	PNN	0.322	0.00447428	0.336	0.00161834	0.38	0.000232153	0.379	0.00024636	0.305	0.00523044	0.3444	0.00236031
3346458	YAP1	0.409	0.000131614	0.307	0.00444907	0.496	2.41668e-07	0.289	0.00709765	0.397	0.000131582	0.3796	0.00236203
2991899	ITGB8	0.349	0.00169894	0.472	3.09889e-06	0.571	6.8013e-10	0.278	0.00999885	0.38	0.000288029	0.41	0.00239778
2638090	PLA1A	0.443	2.52041e-05	0.3	0.00566212	0.329	0.00209989	0.454	7.14991e-06	0.312	0.00422587	0.3676	0.00240405
3907959	ZNF334,MKRN7P	0.399	0.000217455	0.311	0.00388805	0.35	0.000891938	0.541	4.14637e-08	0.296	0.00705007	0.3794	0.00240951
2417276	GNG12	0.339	0.00247104	0.368	0.000463649	0.506	1.23463e-07	0.296	0.00557969	0.317	0.00354905	0.3652	0.00241271
3733607	SOX9	0.333	0.00305089	0.314	0.00347949	0.456	3.47949e-06	0.483	1.49232e-06	0.303	0.00563223	0.3778	0.00243352
3862259	FCGBP	0.415	0.000102808	0.405	9.21124e-05	0.308	0.00469604	0.339	0.00121464	0.301	0.00608824	0.3536	0.00243877
3627301	ANXA2	0.306	0.0076899	0.45	9.97176e-06	0.31	0.00426977	0.38	0.000243203	0.443	1.32343e-05	0.3778	0.00244522
3373849	SLC43A3	0.303	0.00846656	0.421	4.2732e-05	0.367	0.000411653	0.569	5.55764e-09	0.319	0.00330899	0.3958	0.00244599
3997949	PRKX,PRKY	0.301	0.00884016	0.399	0.000121404	0.547	5.27205e-09	0.311	0.00335485	0.511	1.83819e-07	0.4138	0.00246332
3457957	BAZ2A	0.361	0.0010616	0.317	0.00319425	0.294	0.00761994	0.367	0.00041211	0.41	6.93616e-05	0.3498	0.00247145
3090627	DOCK5	0.299	0.00931634	0.528	1.04998e-07	0.375	0.000288516	0.402	9.13638e-05	0.325	0.002664	0.3858	0.00247206
4015463	SYTL4	0.338	0.00256585	0.364	0.000539446	0.481	7.12643e-07	0.416	4.75387e-05	0.288	0.00922562	0.3774	0.00247583
3853368	AKAP8L	0.411	0.000122099	0.283	0.00957735	0.381	0.000220554	0.325	0.00205113	0.372	0.000412957	0.3544	0.00247682
2699600	PLOD2	0.377	0.000544724	0.424	3.82869e-05	0.621	6.73751e-12	0.278	0.00989144	0.334	0.00191438	0.4068	0.00247777
2991894	ITGB8	0.347	0.00180417	0.525	1.2745e-07	0.521	4.11597e-08	0.28	0.0092762	0.343	0.0013475	0.4032	0.00248561
3373862	SLC43A3	0.326	0.00393578	0.427	3.20391e-05	0.624	4.38761e-12	0.512	2.65589e-07	0.29	0.00850396	0.4358	0.00249441
3024372	MKLN1	0.304	0.00808766	0.325	0.0023998	0.505	1.26546e-07	0.326	0.00196158	0.414	5.7789e-05	0.3748	0.00250139
2995597	AQP1	0.343	0.00211259	0.497	7.11281e-07	0.466	1.83757e-06	0.35	0.000799322	0.286	0.00959957	0.3884	0.00250281
2927511	TNFAIP3	0.351	0.0015871	0.326	0.00227958	0.317	0.00335954	0.357	0.000617532	0.309	0.00468238	0.332	0.00250523
2881579	DCTN4	0.424	6.67332e-05	0.324	0.00245681	0.483	6.28654e-07	0.278	0.00988315	0.395	0.000143326	0.3808	0.00251013
2421912	GBP1,GBP3	0.336	0.00276269	0.368	0.00046517	0.393	0.000123079	0.399	0.000102968	0.288	0.00918118	0.3568	0.00252702
3149533	TRPS1	0.531	1.20978e-07	0.521	1.67646e-07	0.555	2.73242e-09	0.278	0.00986382	0.323	0.00278696	0.4416	0.00253021
2735064	SPP1	0.325	0.00407481	0.553	2.07209e-08	0.326	0.00239094	0.528	9.59383e-08	0.3	0.00618816	0.4064	0.00253081
3561053	NFKBIA	0.313	0.00599904	0.295	0.00657665	0.475	1.01535e-06	0.431	2.37357e-05	0.405	9.06832e-05	0.3838	0.00253822
2841286	SNORA74B,ATP6V0E1	0.435	3.77391e-05	0.464	4.85631e-06	0.482	6.37897e-07	0.31	0.00354534	0.288	0.00917193	0.3958	0.0025521
3301957	PIK3AP1	0.33	0.00342468	0.416	5.65344e-05	0.456	3.4812e-06	0.483	1.43614e-06	0.288	0.00929642	0.3946	0.00255651
2704154	WDR49,SERPINI2	0.3	0.00928734	0.34	0.00136913	0.496	2.40988e-07	0.33	0.00170819	0.368	0.000490185	0.3668	0.00257102
3195153	LOC100289341,UAP1L1	0.303	0.00830062	0.324	0.00247191	0.329	0.00211669	0.476	2.25345e-06	0.448	9.80852e-06	0.376	0.00258026
2693240	OSBPL11	0.33	0.00342019	0.291	0.007613	0.344	0.00115225	0.353	0.000716326	0.435	2.03695e-05	0.3506	0.00258443
3391173	CRYAB,FDXACB1	0.324	0.00413053	0.524	1.33458e-07	0.46	2.66156e-06	0.413	5.62567e-05	0.29	0.00874515	0.4022	0.00258695
4027682	F8	0.427	5.70791e-05	0.338	0.00150632	0.304	0.0052878	0.318	0.0026143	0.317	0.00348634	0.3408	0.00259037
3442511	C1R	0.355	0.00137409	0.398	0.000128356	0.366	0.0004322	0.279	0.00961127	0.34	0.00150888	0.3476	0.00261096
3722443	NBR1	0.41	0.000128544	0.365	0.000512446	0.39	0.000142798	0.29	0.00682489	0.304	0.00553546	0.3518	0.00262883
3218559	ABCA1	0.305	0.00791658	0.46	5.90698e-06	0.385	0.000176087	0.425	3.17534e-05	0.306	0.00508274	0.3762	0.00264261
3223946	STOM	0.401	0.000192479	0.4	0.000118053	0.504	1.38775e-07	0.312	0.00326689	0.286	0.00967488	0.3806	0.00265049
3070219	AASS	0.307	0.00737824	0.543	4.08036e-08	0.553	3.07924e-09	0.374	0.000302243	0.303	0.00560252	0.416	0.00265661
2649158	TIPARP-AS1,TIPARP	0.343	0.00212703	0.414	6.15157e-05	0.313	0.00394785	0.29	0.00683507	0.376	0.000336418	0.3472	0.00266158
2436546	TPM3	0.307	0.00723593	0.363	0.000571552	0.399	8.92323e-05	0.371	0.000349146	0.306	0.00507244	0.3492	0.00266366
2452694	SLC41A1	0.308	0.00706306	0.401	0.000111193	0.422	2.58422e-05	0.331	0.00165204	0.31	0.00451536	0.3544	0.0026735
4009258	SMC1A	0.376	0.000569079	0.445	1.3357e-05	0.393	0.000118501	0.287	0.00748568	0.305	0.00520413	0.3612	0.00267815
3129308	FBXO16,ZNF395	0.445	2.23717e-05	0.31	0.00396477	0.325	0.0024852	0.346	0.00093265	0.301	0.00600101	0.3454	0.0026812
2831031	CTNNA1,LRRTM2	0.315	0.00574389	0.515	2.47673e-07	0.376	0.000283014	0.452	8.06728e-06	0.295	0.00743589	0.3906	0.00269422
3405778	EMP1	0.299	0.00935271	0.368	0.000469349	0.315	0.00357276	0.399	0.000102834	0.488	8.82198e-07	0.3738	0.00269971
3377810	RELA	0.313	0.00609998	0.393	0.000161299	0.302	0.00586499	0.477	2.08091e-06	0.342	0.00138253	0.3654	0.00270217
2489189	MTHFD2	0.316	0.00555571	0.396	0.000137379	0.386	0.000169986	0.286	0.00761029	0.41	7.21e-05	0.3588	0.00270909
3848108	C3	0.297	0.00990742	0.394	0.000151218	0.389	0.000148154	0.551	2.08459e-08	0.318	0.00336817	0.3898	0.002715
3815172		0.304	0.00795572	0.409	7.72256e-05	0.354	0.000738202	0.431	2.32491e-05	0.308	0.00478446	0.3612	0.00271577
2415966	ANGPTL3,DOCK7	0.389	0.000340392	0.321	0.00276375	0.364	0.000483353	0.31	0.00350726	0.299	0.00648632	0.3366	0.00271621
3174835	ANXA1	0.306	0.00763314	0.317	0.00319941	0.322	0.0027665	0.522	1.43664e-07	0.597	1.42477e-10	0.4128	0.00271984
3380921	LOC100128494,NUMA1	0.301	0.008899	0.471	3.19257e-06	0.39	0.000138951	0.355	0.000653611	0.314	0.00391497	0.3662	0.00272194
3108298	CPQ	0.314	0.00579462	0.492	9.67732e-07	0.445	6.87937e-06	0.342	0.00109679	0.298	0.00674971	0.3782	0.00272979
3572348	TMED10,TMED10P1	0.363	0.000970569	0.299	0.00578182	0.353	0.000796975	0.303	0.00445619	0.336	0.00173723	0.3308	0.00274856
3961935	TOB2	0.316	0.00548244	0.47	3.5032e-06	0.294	0.00761346	0.355	0.000654326	0.427	3.00392e-05	0.3724	0.00275675
3018442	HBP1	0.298	0.0096393	0.54	4.81692e-08	0.577	3.79008e-10	0.461	5.07194e-06	0.312	0.00414177	0.4376	0.00275724
3326420	CAT	0.312	0.0062421	0.438	1.88373e-05	0.338	0.00148903	0.346	0.00093685	0.305	0.00530645	0.3478	0.00279865
4006221	MAOB,NAA50	0.415	0.00010035	0.41	7.44996e-05	0.305	0.00521413	0.465	3.91063e-06	0.29	0.00860736	0.377	0.00280005
3757868	STAT3	0.354	0.00141231	0.391	0.000176868	0.314	0.0037363	0.287	0.0075355	0.347	0.00114658	0.3386	0.00280151
3133137	KAT6A	0.327	0.00371511	0.362	0.000579593	0.287	0.00981115	0.399	0.000104065	0.409	7.33593e-05	0.3568	0.00285666
3020322	CAV1	0.314	0.00578238	0.386	0.000212421	0.292	0.00829066	0.612	2.39709e-10	0.461	4.75144e-06	0.413	0.00285804
3853677	IPMK,CYP4F11	0.385	0.000388934	0.36	0.000634584	0.327	0.0022828	0.298	0.00525917	0.302	0.00574471	0.3344	0.00286204
2497002	IL1R1	0.397	0.00023279	0.313	0.00359596	0.295	0.00735101	0.383	0.000213027	0.322	0.00295916	0.342	0.00287039
3862267	FCGBP	0.322	0.00450803	0.437	1.93953e-05	0.372	0.000337594	0.28	0.00937534	0.39	0.000180601	0.3602	0.00288419
3766841	PECAM1	0.31	0.00668673	0.445	1.30468e-05	0.39	0.000137121	0.54	4.17264e-08	0.294	0.00764511	0.3958	0.00289641
3427305	C12orf63	0.395	0.000254142	0.386	0.000219068	0.29	0.00883432	0.298	0.00519249	0.401	0.000108106	0.354	0.00292162
3518420	KCTD12	0.442	2.659e-05	0.356	0.000750319	0.436	1.139e-05	0.279	0.00953193	0.311	0.00432357	0.3648	0.00292876
2622142	DAG1	0.337	0.00260907	0.501	5.89185e-07	0.374	0.000306842	0.29	0.00674773	0.307	0.00499937	0.3618	0.00293272
3802404	AQP4	0.537	8.06614e-08	0.524	1.32622e-07	0.544	6.74938e-09	0.289	0.00696673	0.293	0.00778517	0.4374	0.00295042
3859674	LGI4,FXYD3	0.306	0.00759287	0.51	3.3666e-07	0.382	0.000203411	0.36	0.000535203	0.299	0.00642387	0.3714	0.00295114
3340612	SERPINH1	0.302	0.00873957	0.331	0.00190682	0.332	0.00189778	0.387	0.000180863	0.331	0.00207407	0.3366	0.00295982
3264652	TCF7L2	0.322	0.00455023	0.341	0.00131193	0.541	8.60868e-09	0.43	2.41252e-05	0.289	0.00894911	0.3846	0.00296708
2748640	LRAT	0.338	0.00251184	0.315	0.00342286	0.345	0.00111539	0.288	0.00724716	0.364	0.000570573	0.33	0.00297356
2999779	MIR4649,AEBP1	0.428	5.49506e-05	0.38	0.000282774	0.3	0.0061546	0.319	0.00254203	0.301	0.00592816	0.3456	0.0029925
3379292	UNC93B1	0.298	0.00965911	0.307	0.00438809	0.488	4.23265e-07	0.474	2.46278e-06	0.352	0.000942373	0.3838	0.00299849
2700369	TM4SF1	0.306	0.00749866	0.336	0.0016013	0.38	0.000227753	0.339	0.00121176	0.31	0.00453337	0.3342	0.00301457
3445927	EPS8	0.391	0.000304089	0.308	0.00426915	0.445	6.70495e-06	0.327	0.00190688	0.29	0.00866025	0.3522	0.00302941
3174857	ANXA1	0.304	0.00818901	0.3	0.0056441	0.34	0.00134785	0.494	7.72674e-07	0.591	2.49728e-10	0.4058	0.00303635
3531896	NPAS3	0.316	0.00548369	0.306	0.00454223	0.532	1.77264e-08	0.357	0.00060727	0.309	0.00468995	0.364	0.00306463
3601099	NEO1	0.397	0.000238574	0.324	0.00245502	0.328	0.00216232	0.34	0.00118389	0.287	0.00941405	0.3352	0.00309077
3654216	IL4R	0.368	0.000789058	0.408	8.03039e-05	0.29	0.00882375	0.317	0.0027732	0.321	0.00299733	0.3408	0.00309273
3241005	MAP3K8	0.305	0.00781987	0.391	0.000173051	0.417	3.36132e-05	0.442	1.30599e-05	0.295	0.00743892	0.37	0.0030957
3901072	CD93	0.381	0.000480139	0.373	0.00037866	0.291	0.00853343	0.308	0.00368047	0.323	0.00279977	0.3352	0.00317449
2999787	MIR4649,AEBP1	0.4	0.000201849	0.334	0.00175385	0.324	0.00257432	0.326	0.00199779	0.287	0.00935089	0.3342	0.00317574
3800675	ROCK1,ROCK1P1	0.311	0.00641602	0.41	7.33044e-05	0.42	2.95072e-05	0.304	0.00422519	0.305	0.00521345	0.35	0.0031915
2373578	CRB1	0.373	0.000658186	0.345	0.00114017	0.476	9.60765e-07	0.302	0.00461189	0.287	0.00957936	0.3566	0.00319811
3406513	DERA	0.3	0.00927913	0.492	9.9957e-07	0.348	0.000964067	0.439	1.57373e-05	0.302	0.00577094	0.3762	0.00320617
3108292	CPQ	0.309	0.00684993	0.422	4.21039e-05	0.377	0.000265252	0.325	0.00204031	0.297	0.00684724	0.346	0.00320897
2357868	FCGR1C,FCGR1A,FCGR1B,HIST2H2BF	0.41	0.000126616	0.344	0.00118009	0.298	0.00666148	0.422	3.62478e-05	0.292	0.00805345	0.3532	0.00321158
3934739	ITGB2-AS1,ITGB2	0.339	0.00241522	0.37	0.000432649	0.29	0.00864552	0.323	0.00219289	0.324	0.00268256	0.3292	0.00327377
3380922	LOC100128494,NUMA1	0.343	0.00212122	0.356	0.000739869	0.293	0.00793442	0.303	0.00444848	0.347	0.0011443	0.3284	0.00327766
2953505	TREM2	0.299	0.00937478	0.476	2.45085e-06	0.34	0.00136031	0.571	4.69267e-09	0.303	0.00572444	0.3978	0.0032924
3448216	ITPR2	0.335	0.00284763	0.328	0.00211613	0.471	1.37815e-06	0.314	0.00307345	0.29	0.00866772	0.3476	0.00334126
3090537	DOCK5	0.307	0.00735715	0.467	3.98445e-06	0.381	0.0002175	0.366	0.000423488	0.29	0.00870792	0.3622	0.00334201
2699602	PLOD2	0.324	0.00414343	0.323	0.00257619	0.522	3.83282e-08	0.286	0.00780827	0.323	0.00283788	0.3556	0.00347316
2476566	LTBP1	0.309	0.00694606	0.387	0.000210041	0.325	0.00243578	0.391	0.000149053	0.293	0.00770106	0.341	0.0034884
4027232	FLNA	0.302	0.00847794	0.435	2.16524e-05	0.295	0.00735162	0.333	0.00154025	0.395	0.000144801	0.352	0.00350725
3944145	HMOX1	0.308	0.00711681	0.473	2.84266e-06	0.289	0.0091085	0.329	0.00176686	0.373	0.000392819	0.3544	0.00367757
3771604	RHBDF2	0.308	0.0072055	0.299	0.00576996	0.383	0.000198001	0.59	1.19326e-09	0.301	0.0060589	0.3762	0.00384647
2691686	HCLS1	0.319	0.00504622	0.307	0.00440231	0.399	8.76773e-05	0.38	0.000237269	0.285	0.00998864	0.338	0.00395242
3692939	OGFOD1,BBS2	0.299	0.00935282	0.29	0.00777273	0.487	4.71153e-07	0.316	0.0027934	0.418	4.87024e-05	0.362	0.00399363
3893600	RTEL1-TNFRSF6B,RTEL1,TNFRSF6B	0.381	0.000474839	0.345	0.00115508	0.291	0.0085236	0.439	1.58821e-05	0.286	0.00980207	0.3484	0.00399429
2690732	IGSF11	0.303	0.00835941	0.331	0.00191225	0.44	9.26952e-06	0.442	1.33197e-05	0.285	0.00998965	0.3602	0.00405678
3305322	ITPRIP	0.339	0.00245122	0.347	0.00106307	0.295	0.00740047	0.39	0.000157539	0.287	0.00956367	0.3316	0.00412719
2933382	SNX9,LOC642980	0.313	0.00601346	0.297	0.0062092	0.411	4.63901e-05	0.281	0.00885961	0.413	6.20473e-05	0.343	0.00423814
2400526	ECE1	0.398	0.00022565	0.335	0.00165324	0.296	0.0072097	0.28	0.00930858	0.322	0.00292534	0.3262	0.0042645
3824886	IFI30	0.299	0.00948048	0.317	0.00319315	0.322	0.00281231	0.542	3.83653e-08	0.3	0.00631701	0.356	0.0043606
2331366	MACF1,KIAA0754	0.311	0.00648297	0.418	4.92772e-05	0.291	0.00847326	0.397	0.00011608	0.292	0.00814025	0.3418	0.00465237
3362837	LYVE1	0.323	0.00433962	0.289	0.00798536	0.309	0.00449833	0.344	0.0010059	0.302	0.00585713	0.3134	0.00473727
3572347	TMED10,TMED10P1	0.325	0.00407369	0.288	0.00832543	0.358	0.000638125	0.288	0.0071965	0.314	0.0039233	0.3146	0.00483141
3870063	ZNF160	0.308	0.0070618	0.285	0.00907712	0.289	0.00893894	0.401	9.4848e-05	0.388	0.000200798	0.3342	0.0050747

## Sheet: FOXO1_Correlation_Pos
#probeID	HUGO	Frontal Cortex R-Value	Frontal Cortex P-Value	Temporal Cortex R-Value	Temporal Cortex P-Value	Cerebellar Cortex R-Value	Cerebellar Cortex P-Value	Hippocampus R-Value	Hippocampus P-Value	White Matter R-Value	White Matter P-Value	Avg. R-Value	Avg. P-Value
3361054	TPP1	0.718	3.52186e-18	0.793	1.12841e-23	0.719	1.38986e-18	0.795	2.59742e-23	0.736	2.19719e-20	0.7522	9.86746e-19
2673214	PLXNB1	0.831	8.3595e-29	0.84	1.44642e-28	0.7	2.20433e-17	0.733	1.53991e-18	0.772	2.68381e-23	0.7752	4.71666e-18
3396267	HEPACAM,HEPN1	0.807	7.56419e-26	0.807	4.46441e-25	0.679	4.39874e-16	0.778	6.34523e-22	0.704	3.35308e-18	0.755	8.86456e-17
3960859	SUN2	0.699	6.5371e-17	0.699	2.28283e-16	0.733	1.90862e-19	0.702	1.60924e-16	0.717	4.09047e-19	0.71	9.10356e-17
3979697	MSN	0.792	3.48748e-24	0.844	5.0432e-29	0.751	1.03992e-20	0.693	5.95361e-16	0.672	2.86219e-16	0.7504	1.76318e-16
2991863	ITGB8	0.672	3.31763e-15	0.769	1.82862e-21	0.728	3.81655e-19	0.718	1.46275e-17	0.697	8.68098e-18	0.7168	6.68264e-16
3223934	STOM	0.742	5.93021e-20	0.825	5.98987e-27	0.742	4.64575e-20	0.721	9.94987e-18	0.653	3.55036e-15	0.7366	7.12084e-16
3361055	TPP1	0.671	3.7218e-15	0.719	1.06712e-17	0.671	1.24721e-15	0.721	9.62923e-18	0.746	3.59747e-21	0.7056	9.97864e-16
3223938	STOM	0.703	3.61566e-17	0.784	7.89953e-23	0.711	4.43904e-18	0.679	3.70572e-15	0.658	1.84054e-15	0.707	1.11737e-15
3223940	STOM	0.747	2.66292e-20	0.8	2.39307e-24	0.774	2.74947e-22	0.677	5.01842e-15	0.651	4.44662e-15	0.7298	1.89301e-15
2458923	ITPKB	0.739	1.09082e-19	0.788	3.40519e-23	0.693	5.94036e-17	0.698	2.96099e-16	0.642	1.4433e-14	0.712	2.95772e-15
3361046	TPP1	0.668	5.78348e-15	0.819	2.96602e-26	0.655	9.9364e-15	0.806	2.94784e-24	0.728	7.99541e-20	0.7352	3.14399e-15
3509853	SMAD9	0.693	1.57144e-16	0.715	2.19676e-17	0.678	5.19176e-16	0.769	3.2481e-21	0.639	1.88322e-14	0.6988	3.90611e-15
2515261	CYBRD1	0.742	5.98923e-20	0.789	2.40552e-23	0.649	2.07474e-14	0.674	7.21848e-15	0.678	1.32883e-16	0.7064	5.61976e-15
3223932	STOM	0.747	2.73614e-20	0.818	3.81593e-26	0.751	1.00625e-20	0.665	2.26779e-14	0.648	6.24586e-15	0.7258	5.78475e-15
3149533	TRPS1	0.751	1.25492e-20	0.82	2.46795e-26	0.669	1.60187e-15	0.68	3.47729e-15	0.632	4.60584e-14	0.7104	1.02275e-14
2599377	TMBIM1	0.779	6.53745e-23	0.813	1.17112e-25	0.736	1.3197e-19	0.658	5.38068e-14	0.722	1.88646e-19	0.7416	1.07614e-14
3223933	STOM	0.709	1.38361e-17	0.761	8.29983e-21	0.698	3.01022e-17	0.652	9.95356e-14	0.642	1.35272e-14	0.6924	2.26214e-14
2356123	TXNIP	0.755	6.61308e-21	0.755	2.57314e-20	0.63	1.93331e-13	0.734	1.26171e-18	0.706	2.29478e-18	0.716	3.86669e-14
2356121	TXNIP	0.734	2.45718e-19	0.734	1.02677e-18	0.63	2.03467e-13	0.71	4.87674e-17	0.659	1.67905e-15	0.6934	4.10392e-14
2356117	TXNIP	0.717	3.95338e-18	0.719	1.10078e-17	0.629	2.16014e-13	0.703	1.44362e-16	0.668	5.14448e-16	0.6872	4.33375e-14
3431065	ACACB	0.745	3.7535e-20	0.786	5.46131e-23	0.645	3.59206e-14	0.729	2.91397e-18	0.614	3.39535e-13	0.7038	7.50917e-14
3361056	TPP1	0.636	3.01505e-13	0.661	4.01483e-14	0.643	4.29029e-14	0.725	5.88737e-18	0.75	1.62327e-21	0.683	7.69124e-14
2991884	ITGB8	0.74	8.68744e-20	0.772	9.44781e-22	0.625	3.44382e-13	0.727	4.00331e-18	0.633	4.04826e-14	0.6994	7.69737e-14
3430316	RFX4	0.778	6.0642e-23	0.81	2.09275e-25	0.724	6.35544e-19	0.667	1.62291e-14	0.611	5.02246e-13	0.718	1.03695e-13
2991909	ITGB8	0.745	3.78649e-20	0.825	7.62378e-27	0.617	8.49718e-13	0.682	2.50519e-15	0.693	1.69253e-17	0.7124	1.70448e-13
2356118	TXNIP	0.717	4.23703e-18	0.729	2.37696e-18	0.616	9.6055e-13	0.709	5.92826e-17	0.684	6.47514e-17	0.691	1.92136e-13
3655741	MVP	0.697	8.90069e-17	0.679	3.87965e-15	0.648	2.28118e-14	0.631	1.07057e-12	0.733	3.18947e-20	0.6776	2.1947e-13
3528772	ABHD4	0.646	9.2397e-14	0.778	2.78639e-22	0.614	1.27905e-12	0.685	1.65224e-15	0.696	1.03271e-17	0.6838	2.74622e-13
2854094	MIR3650,LIFR-AS1,LIFR	0.7	5.59166e-17	0.78	1.87939e-22	0.613	1.39467e-12	0.653	9.61124e-14	0.675	2.18222e-16	0.6842	2.98211e-13
3735161	ITGB4	0.746	2.97881e-20	0.767	2.25985e-21	0.688	1.3193e-16	0.76	1.93558e-20	0.6	1.62941e-12	0.7122	3.25907e-13
2363764	FCGR2A,FCGR2C	0.632	5.17508e-13	0.741	2.86165e-19	0.623	4.3191e-13	0.632	9.70786e-13	0.661	1.34625e-15	0.6578	3.8431e-13
2356125	TXNIP	0.744	4.4841e-20	0.741	3.08518e-19	0.61	1.97591e-12	0.753	6.21488e-20	0.704	3.35072e-18	0.7104	3.95184e-13
2400552	ECE1	0.669	5.14466e-15	0.628	2.10016e-12	0.662	4.04384e-15	0.678	4.30401e-15	0.694	1.50738e-17	0.6662	4.22734e-13
2700288	CP,HPS3	0.641	1.66637e-13	0.678	4.45629e-15	0.648	2.36504e-14	0.623	2.49112e-12	0.657	2.23582e-15	0.6494	5.3762e-13
3949001	CDPF1,PPARA	0.736	1.64495e-19	0.789	2.33294e-23	0.613	1.38317e-12	0.629	1.38037e-12	0.623	1.30293e-13	0.678	5.78766e-13
3735197	ITGB4	0.734	2.16688e-19	0.744	1.75118e-19	0.656	8.24421e-15	0.725	5.1999e-18	0.592	3.80263e-12	0.6902	7.62177e-13
3571936	NPC2	0.705	2.7592e-17	0.821	1.9559e-26	0.655	9.77597e-15	0.618	4.30813e-12	0.726	1.02701e-19	0.705	8.63586e-13
3204791	CREB3,TLN1	0.627	8.9019e-13	0.695	4.14606e-16	0.603	3.97357e-12	0.649	1.47054e-13	0.678	1.39421e-16	0.6504	1.00227e-12
2700266	CP,HPS3	0.646	9.08932e-14	0.636	8.22622e-13	0.632	1.513e-13	0.618	4.55506e-12	0.701	5.08645e-18	0.6466	1.12398e-12
2356135	TXNIP	0.742	5.8117e-20	0.739	4.16302e-19	0.6	5.80282e-12	0.677	4.77095e-15	0.672	2.96725e-16	0.686	1.16158e-12
2700287	CP,HPS3	0.645	1.01127e-13	0.686	1.41575e-15	0.657	7.44847e-15	0.615	6.23163e-12	0.639	1.91734e-14	0.6484	1.27216e-12
3757842	STAT3	0.641	1.64332e-13	0.713	2.77756e-17	0.598	6.74769e-12	0.686	1.53527e-15	0.751	1.39233e-21	0.6778	1.38272e-12
3204792	CREB3,TLN1	0.732	3.04963e-19	0.754	3.16677e-20	0.598	6.98567e-12	0.679	3.52566e-15	0.739	1.18465e-20	0.7004	1.39784e-12
2669511	PLCD1	0.633	4.5628e-13	0.726	3.55026e-18	0.664	3.24753e-15	0.65	1.24717e-13	0.586	6.46785e-12	0.6518	1.41042e-12
2991899	ITGB8	0.61	6.23347e-12	0.705	1.00442e-16	0.618	8.07263e-13	0.655	7.49876e-14	0.653	3.62335e-15	0.6482	1.42389e-12
3333322	BEST1	0.612	5.1325e-12	0.659	5.0174e-14	0.607	2.56534e-12	0.701	1.80403e-16	0.719	3.35149e-19	0.6596	1.54964e-12
3997948	PRKX,PRKY	0.636	2.99519e-13	0.735	8.64739e-19	0.682	3.13417e-16	0.612	8.35121e-12	0.632	4.65334e-14	0.6594	1.73951e-12
3528770	ABHD4	0.654	3.49416e-14	0.715	2.00269e-17	0.654	1.08881e-14	0.611	9.41812e-12	0.679	1.22268e-16	0.6626	1.89282e-12
3735198	ITGB4	0.742	5.9985e-20	0.729	2.34261e-18	0.693	6.72301e-17	0.755	4.47776e-20	0.582	1.0118e-11	0.7002	2.02362e-12
3333327	BEST1	0.605	1.0625e-11	0.693	5.79023e-16	0.603	4.08759e-12	0.742	3.75247e-19	0.765	9.99317e-23	0.6816	2.94263e-12
3944986	TRIOBP	0.658	2.12279e-14	0.713	2.95005e-17	0.591	1.53506e-11	0.679	3.86926e-15	0.676	1.70998e-16	0.6634	3.07518e-12
3795221	LOC100127994,NFATC1	0.64	1.90601e-13	0.685	1.63132e-15	0.667	2.08987e-15	0.604	1.77456e-11	0.698	8.46678e-18	0.6588	3.58798e-12
3737379	RNF213	0.643	1.31071e-13	0.703	1.33364e-16	0.589	1.88917e-11	0.65	1.32648e-13	0.589	4.8392e-12	0.6348	4.79896e-12
2991903	ITGB8	0.669	4.9977e-15	0.756	2.04848e-20	0.648	2.44129e-14	0.601	2.49119e-11	0.655	2.88786e-15	0.6658	4.98884e-12
2700267	CP,HPS3	0.606	9.08352e-12	0.629	1.70214e-12	0.604	3.89126e-12	0.609	1.10775e-11	0.642	1.30856e-14	0.618	5.1535e-12
2363759	FCGR2A,FCGR2C	0.616	3.15456e-12	0.679	3.92433e-15	0.587	2.27907e-11	0.639	4.63852e-13	0.63	5.79279e-14	0.6302	5.29419e-12
3874650	SMOX	0.708	1.81955e-17	0.797	4.6261e-24	0.642	4.97709e-14	0.645	2.33272e-13	0.572	2.74625e-11	0.6728	5.54911e-12
3481642	SPATA13	0.68	1.11372e-15	0.694	5.02634e-16	0.616	9.54276e-13	0.599	2.96571e-11	0.64	1.76417e-14	0.6458	6.12612e-12
2991908	ITGB8	0.62	2.02836e-12	0.779	2.09223e-22	0.613	1.41452e-12	0.6	2.7442e-11	0.658	1.99504e-15	0.654	6.17737e-12
3380910	LOC100128494,NUMA1	0.601	1.53779e-11	0.714	2.3578e-17	0.59	1.68657e-11	0.73	2.43066e-18	0.68	9.91101e-17	0.663	6.44873e-12
2400555	ECE1	0.635	3.75892e-13	0.601	3.38565e-11	0.656	9.07092e-15	0.756	3.56659e-20	0.684	5.68968e-17	0.6664	6.84831e-12
2515263	CYBRD1	0.733	2.82932e-19	0.735	7.79647e-19	0.583	3.42655e-11	0.643	2.90457e-13	0.608	6.61141e-13	0.6604	7.04342e-12
2700272	CP,HPS3	0.604	1.17031e-11	0.621	4.37243e-12	0.593	1.12993e-11	0.612	8.05081e-12	0.595	2.58662e-12	0.605	7.60245e-12
3735160	ITGB4	0.769	4.31322e-22	0.748	8.52192e-20	0.664	3.23493e-15	0.751	8.17812e-20	0.567	4.34111e-11	0.6998	8.68286e-12
3960866	SUN2	0.6	1.73534e-11	0.633	1.09064e-12	0.586	2.50787e-11	0.671	1.0837e-14	0.718	3.50848e-19	0.6416	8.70671e-12
2700289	CP,HPS3	0.657	2.31106e-14	0.694	4.77281e-16	0.584	2.96895e-11	0.607	1.39913e-11	0.633	3.95341e-14	0.635	8.74878e-12
3204768	CREB3,TLN1	0.635	3.45481e-13	0.646	2.63644e-13	0.579	4.69727e-11	0.657	5.7408e-14	0.667	6.21593e-16	0.6368	9.52798e-12
2700265	CP,HPS3	0.59	4.79283e-11	0.631	1.46753e-12	0.657	7.8024e-15	0.651	1.16167e-13	0.639	1.87163e-14	0.6336	9.9077e-12
3542358	SMOC1	0.71	1.34724e-17	0.716	1.92896e-17	0.665	2.59055e-15	0.595	4.63547e-11	0.587	5.93317e-12	0.6546	1.04581e-11
3430993	ACACB	0.672	3.36488e-15	0.755	2.35749e-20	0.577	5.89997e-11	0.656	6.54441e-14	0.646	8.04795e-15	0.6612	1.18153e-11
3735172	ITGB4	0.669	5.05319e-15	0.725	4.15342e-18	0.719	1.36066e-18	0.656	6.12469e-14	0.563	6.17061e-11	0.6664	1.23545e-11
3431059	ACACB	0.59	5.01128e-11	0.708	6.10172e-17	0.592	1.34468e-11	0.624	2.3792e-12	0.599	1.74726e-12	0.6226	1.35372e-11
2827137	GRAMD3	0.67	4.25813e-15	0.686	1.37419e-15	0.578	5.22435e-11	0.654	7.85063e-14	0.571	3.08342e-11	0.6318	1.66324e-11
2991886	ITGB8	0.664	9.26765e-15	0.61	1.42887e-11	0.576	6.64874e-11	0.624	2.23508e-12	0.61	5.4905e-13	0.6168	1.67139e-11
3381822	UCP2	0.585	8.3872e-11	0.666	1.98852e-14	0.662	3.86082e-15	0.655	7.05581e-14	0.673	2.69438e-16	0.6482	1.67933e-11
4027221	FLNA	0.614	3.94224e-12	0.656	7.77554e-14	0.697	3.49145e-17	0.676	5.18751e-15	0.56	8.09791e-11	0.6406	1.70009e-11
3223943	STOM	0.66	1.66359e-14	0.726	3.69709e-18	0.755	6.29663e-21	0.615	5.82487e-12	0.56	8.02522e-11	0.6632	1.72188e-11
3391173	CRYAB,FDXACB1	0.643	1.39174e-13	0.681	3.04287e-15	0.709	5.9758e-18	0.588	8.66327e-11	0.664	8.58357e-16	0.657	1.73551e-11
2533558	SH3BP4	0.694	1.43707e-16	0.762	6.87734e-21	0.573	9.19238e-11	0.703	1.50676e-16	0.737	1.877e-20	0.6938	1.83848e-11
2854108	MIR3650,LIFR-AS1,LIFR	0.626	9.92752e-13	0.731	1.71486e-18	0.634	1.33748e-13	0.588	8.62078e-11	0.586	6.8667e-12	0.633	1.88402e-11
3549785	SERPINA3	0.593	3.68728e-11	0.64	5.20617e-13	0.661	4.67073e-15	0.591	6.83515e-11	0.593	3.33592e-12	0.6156	2.18171e-11
3549779	SERPINA3	0.606	9.72408e-12	0.656	7.84756e-14	0.63	2.00097e-13	0.586	1.0653e-10	0.598	1.88421e-12	0.6152	2.36834e-11
3947640	TSPO	0.583	9.48898e-11	0.674	7.70402e-15	0.602	4.55234e-12	0.597	3.73111e-11	0.611	5.08619e-13	0.6134	2.74539e-11
3431043	ACACB	0.69	2.62364e-16	0.786	5.33174e-23	0.57	1.21134e-10	0.631	1.13007e-12	0.577	1.58105e-11	0.6508	2.76151e-11
2356127	TXNIP	0.748	2.33643e-20	0.73	2.09426e-18	0.568	1.45092e-10	0.724	6.7011e-18	0.689	2.83717e-17	0.6918	2.90184e-11
2902973	LOC100293534,C4A,C4B	0.635	3.50297e-13	0.665	2.40915e-14	0.665	2.91629e-15	0.64	3.9277e-13	0.554	1.46905e-10	0.6318	2.95351e-11
3430992	ACACB	0.715	5.32285e-18	0.716	1.72743e-17	0.61	1.88186e-12	0.686	1.52923e-15	0.552	1.68157e-10	0.6558	3.40082e-11
3735159	ITGB4	0.75	1.47298e-20	0.753	3.4291e-20	0.641	5.8632e-14	0.77	2.96753e-21	0.552	1.74681e-10	0.6932	3.4948e-11
3223942	STOM	0.631	5.97475e-13	0.675	6.64933e-15	0.708	7.59056e-18	0.581	1.66833e-10	0.584	8.57045e-12	0.6358	3.52015e-11
3601099	NEO1	0.662	1.23549e-14	0.611	1.24033e-11	0.566	1.72379e-10	0.703	1.44414e-16	0.741	8.35469e-21	0.6566	3.69589e-11
3549771	SERPINA3	0.582	1.07108e-10	0.664	2.58697e-14	0.597	8.14924e-12	0.59	7.17603e-11	0.621	1.55357e-13	0.6108	3.74398e-11
3062100	PDK4	0.78	4.4705e-23	0.814	8.71953e-26	0.599	6.57716e-12	0.579	2.03685e-10	0.645	9.73533e-15	0.6834	4.20544e-11
2700285	CP,HPS3	0.58	1.36657e-10	0.651	1.41498e-13	0.613	1.43733e-12	0.588	8.42162e-11	0.612	4.30843e-13	0.6088	4.45766e-11
2700290	CP,HPS3	0.614	4.14886e-12	0.587	1.38355e-10	0.6	5.63917e-12	0.586	1.02514e-10	0.629	6.43681e-14	0.6032	5.01442e-11
4011024	VSIG4	0.58	1.2769e-10	0.659	4.8314e-14	0.673	1.05338e-15	0.584	1.29369e-10	0.638	2.18124e-14	0.6268	5.1426e-11
2443452	SELL	0.632	4.89845e-13	0.686	1.47446e-15	0.57	1.19556e-10	0.622	2.91263e-12	0.555	1.36778e-10	0.613	5.19476e-11
2700293	CP,HPS3	0.63	6.49103e-13	0.611	1.22184e-11	0.575	7.24617e-11	0.58	1.83449e-10	0.614	3.48612e-13	0.602	5.38254e-11
3326728	CD44	0.573	2.70341e-10	0.681	2.70766e-15	0.664	3.02691e-15	0.657	6.06583e-14	0.636	3.00487e-14	0.6422	5.40876e-11
2403131	WASF2	0.672	3.06325e-15	0.805	6.49555e-25	0.595	9.96955e-12	0.576	2.69603e-10	0.765	9.69339e-23	0.6826	5.59152e-11
3300675	MYOF	0.587	6.34515e-11	0.642	3.98718e-13	0.613	1.38229e-12	0.61	9.94396e-12	0.55	2.06079e-10	0.6004	5.62511e-11
3326420	CAT	0.719	2.84008e-18	0.775	5.01957e-22	0.566	1.73813e-10	0.585	1.16883e-10	0.779	6.08538e-24	0.6848	5.81392e-11
3432683	TPCN1	0.592	4.10422e-11	0.686	1.52245e-15	0.562	2.53182e-10	0.651	1.14265e-13	0.674	2.44217e-16	0.633	5.8868e-11
4027220	FLNA	0.619	2.32288e-12	0.583	2.17767e-10	0.661	4.63902e-15	0.643	2.84461e-13	0.561	7.64093e-11	0.6134	5.93577e-11
2873902	MARCH3	0.574	2.28255e-10	0.628	1.94413e-12	0.663	3.6016e-15	0.591	6.89064e-11	0.65	4.97875e-15	0.6212	5.98227e-11
2324892	C1QB	0.606	9.34694e-12	0.649	1.86501e-13	0.562	2.60528e-10	0.599	2.93015e-11	0.595	2.72381e-12	0.6022	6.04174e-11
2841286	SNORA74B,ATP6V0E1	0.677	1.60998e-15	0.776	4.30244e-22	0.728	3.88072e-19	0.574	3.04781e-10	0.653	3.63447e-15	0.6816	6.09572e-11
3236991	VIM	0.608	7.33641e-12	0.706	8.75442e-17	0.566	1.71655e-10	0.64	4.05806e-13	0.552	1.70653e-10	0.6144	7.00101e-11
2530387	RHBDD1	0.591	4.5473e-11	0.77	1.25342e-21	0.56	3.23342e-10	0.726	4.96322e-18	0.653	3.38498e-15	0.66	7.37637e-11
3549772	SERPINA3	0.592	4.0052e-11	0.674	7.48587e-15	0.612	1.59008e-12	0.574	3.34143e-10	0.601	1.44632e-12	0.6106	7.54478e-11
2991887	ITGB8	0.742	6.54662e-20	0.795	6.73189e-24	0.558	3.8785e-10	0.637	5.85436e-13	0.59	4.62679e-12	0.6644	7.86124e-11
3819483	ANGPTL4	0.672	3.32223e-15	0.729	2.12387e-18	0.574	8.3362e-11	0.594	5.14508e-11	0.547	2.78601e-10	0.6232	8.26833e-11
3704407	PIEZO1	0.692	1.78663e-16	0.747	1.09922e-19	0.637	9.0608e-14	0.571	4.18108e-10	0.66	1.46516e-15	0.6614	8.364e-11
3364565	C11orf58,PLEKHA7,LOC283278	0.713	7.97743e-18	0.803	1.03665e-24	0.557	4.26558e-10	0.614	6.70295e-12	0.701	4.87709e-18	0.6776	8.66521e-11
3326722	CD44	0.568	4.23343e-10	0.616	7.30335e-12	0.708	7.10265e-18	0.643	3.0189e-13	0.583	8.78854e-12	0.6236	8.79474e-11
2700292	CP,HPS3	0.624	1.32943e-12	0.673	8.17241e-15	0.614	1.31213e-12	0.57	4.58686e-10	0.62	1.7011e-13	0.6202	9.23012e-11
3458918	CTDSP2	0.672	3.35102e-15	0.723	5.6096e-18	0.555	4.73868e-10	0.611	9.05343e-12	0.749	2.17954e-21	0.662	9.65849e-11
3388662	TMEM123	0.651	5.29253e-14	0.738	4.9871e-19	0.672	1.08729e-15	0.568	5.40719e-10	0.613	3.97702e-13	0.6484	1.08234e-10
3431064	ACACB	0.715	5.52272e-18	0.694	4.4981e-16	0.619	7.22755e-13	0.732	1.78467e-18	0.539	5.54594e-10	0.6598	1.11063e-10
2700260	CP,HPS3	0.625	1.12694e-12	0.678	4.50794e-15	0.554	5.38143e-10	0.606	1.4248e-11	0.598	2.03113e-12	0.6122	1.11111e-10
3431032	ACACB	0.693	1.62533e-16	0.756	2.17001e-20	0.611	1.82975e-12	0.708	7.47478e-17	0.538	5.78744e-10	0.6612	1.16115e-10
2873907	MARCH3	0.616	3.11708e-12	0.592	8.73192e-11	0.62	6.61623e-13	0.569	5.06634e-10	0.616	2.88364e-13	0.6026	1.19604e-10
2700263	CP,HPS3	0.619	2.24202e-12	0.68	3.37553e-15	0.611	1.69088e-12	0.567	5.98318e-10	0.633	3.83231e-14	0.622	1.20459e-10
3223931	STOM	0.677	1.52824e-15	0.783	1.03627e-22	0.597	7.54869e-12	0.567	5.90877e-10	0.588	5.34489e-12	0.6424	1.20754e-10
3549768	SERPINA3	0.564	5.9939e-10	0.602	3.2367e-11	0.618	8.39251e-13	0.611	9.19126e-12	0.58	1.25832e-11	0.595	1.30874e-10
3326726	CD44	0.563	6.4942e-10	0.615	7.92743e-12	0.687	1.55706e-16	0.631	1.14045e-12	0.598	1.8745e-12	0.6188	1.32073e-10
2324879	C1QC	0.563	6.52305e-10	0.668	1.68249e-14	0.59	1.59168e-11	0.664	2.37183e-14	0.61	5.66578e-13	0.619	1.33766e-10
3549783	SERPINA3	0.65	5.5613e-14	0.669	1.4644e-14	0.63	1.99316e-13	0.566	6.79602e-10	0.604	9.97545e-13	0.6238	1.36174e-10
3820622	SLC44A2	0.712	8.78254e-18	0.812	1.55263e-25	0.552	6.77541e-10	0.593	5.45287e-11	0.697	9.54543e-18	0.6732	1.46414e-10
2440959	FCGR3B	0.582	1.04459e-10	0.635	9.15304e-13	0.625	3.69671e-13	0.566	6.43535e-10	0.603	1.208e-12	0.6022	1.50097e-10
3441868	TNFRSF1A	0.622	1.67583e-12	0.7	2.09224e-16	0.669	1.57787e-15	0.6	2.7413e-11	0.536	7.21652e-10	0.6254	1.50148e-10
2902975	LOC100293534,C4A,C4B	0.662	1.20337e-14	0.707	6.9268e-17	0.569	1.31154e-10	0.687	1.30372e-15	0.535	7.52743e-10	0.632	1.76782e-10
3431025	ACACB	0.632	5.08186e-13	0.747	1.0134e-19	0.554	5.51864e-10	0.648	1.67896e-13	0.544	3.55023e-10	0.625	1.81513e-10
3431055	ACACB	0.674	2.37537e-15	0.722	7.25209e-18	0.569	1.30451e-10	0.571	4.08101e-10	0.543	3.85242e-10	0.6158	1.84759e-10
3015937	TRIP6	0.575	2.12467e-10	0.78	1.8715e-22	0.663	3.61408e-15	0.622	2.92833e-12	0.536	7.11901e-10	0.6352	1.8546e-10
2515685	ITGA6	0.67	4.46391e-15	0.728	2.88144e-18	0.55	7.76213e-10	0.656	6.26805e-14	0.553	1.62945e-10	0.6314	1.87845e-10
3326653	CD44	0.559	9.50114e-10	0.624	3.24292e-12	0.674	8.41008e-16	0.681	2.96961e-15	0.606	8.72324e-13	0.6288	1.90847e-10
2324891	C1QB	0.558	1.00177e-09	0.677	4.93011e-15	0.61	1.90856e-12	0.64	4.19091e-13	0.638	2.25744e-14	0.6246	2.00824e-10
3733609	SOX9	0.777	9.11837e-23	0.815	8.08945e-26	0.707	9.06197e-18	0.739	5.76317e-19	0.532	1.02842e-09	0.714	2.05684e-10
3458920	CTDSP2	0.662	1.21998e-14	0.705	8.99376e-17	0.546	1.13212e-09	0.646	1.98782e-13	0.757	4.61572e-22	0.6632	2.26466e-10
3549786	SERPINA3	0.644	1.15902e-13	0.701	1.78404e-16	0.628	2.47738e-13	0.56	1.15573e-09	0.603	1.15475e-12	0.6272	2.3145e-10
2933383	SNX9,LOC642980	0.59	4.71404e-11	0.637	7.45348e-13	0.583	3.41903e-11	0.56	1.15673e-09	0.731	4.60394e-20	0.6202	2.4776e-10
2922662	DSE	0.556	1.22457e-09	0.592	8.61839e-11	0.599	6.17977e-12	0.604	1.90912e-11	0.577	1.61563e-11	0.5856	2.70436e-10
2700264	CP,HPS3	0.636	3.22177e-13	0.665	2.32414e-14	0.626	3.07339e-13	0.558	1.36863e-09	0.634	3.74314e-14	0.6238	2.73864e-10
2400531	ECE1	0.574	2.47667e-10	0.564	1.13418e-09	0.619	7.27854e-13	0.648	1.58042e-13	0.59	4.37121e-12	0.599	2.77421e-10
2431118	LOC100132495,NOTCH2NL,NOTCH2	0.686	4.30977e-16	0.781	1.39871e-22	0.681	3.50673e-16	0.781	3.82914e-22	0.528	1.45729e-09	0.6914	2.91458e-10
2999797	MIR4649,AEBP1	0.638	2.37311e-13	0.664	2.88666e-14	0.637	8.98405e-14	0.631	1.09597e-12	0.527	1.52201e-09	0.6194	3.04693e-10
2324880	C1QC	0.553	1.58067e-09	0.696	3.69807e-16	0.606	3.06479e-12	0.667	1.61717e-14	0.598	2.03808e-12	0.624	3.17157e-10
3442492	C1R	0.559	9.13465e-10	0.573	5.45075e-10	0.712	4.13757e-18	0.692	6.71355e-16	0.552	1.74685e-10	0.6176	3.26645e-10
3223946	STOM	0.655	3.09016e-14	0.641	4.56923e-13	0.729	3.41758e-19	0.557	1.40005e-09	0.545	3.1572e-10	0.6254	3.43251e-10
3062096	PDK4	0.71	1.30388e-17	0.812	1.32786e-25	0.544	1.30178e-09	0.57	4.58187e-10	0.603	1.15789e-12	0.6478	3.52225e-10
3944983	TRIOBP	0.657	2.43727e-14	0.676	5.68287e-15	0.54	1.84821e-09	0.725	5.27343e-18	0.631	5.06193e-14	0.6458	3.69659e-10
3062089	PDK4	0.731	4.04909e-19	0.823	1.18964e-26	0.569	1.3723e-10	0.555	1.76635e-09	0.711	1.06587e-18	0.6778	3.80715e-10
3197031	GLIS3	0.594	3.1799e-11	0.559	1.78876e-09	0.597	8.2158e-12	0.712	4.09713e-17	0.554	1.42447e-10	0.6032	3.94245e-10
3936067	CECR7,IL17RA	0.551	1.99338e-09	0.657	6.37438e-14	0.664	3.32446e-15	0.692	6.71567e-16	0.643	1.23848e-14	0.6414	3.98691e-10
3444264	CSDAP1,CSDA	0.574	2.27246e-10	0.678	4.23043e-15	0.718	1.50151e-18	0.555	1.77491e-09	0.598	1.91436e-12	0.6246	4.00814e-10
2700284	CP,HPS3	0.585	7.69498e-11	0.687	1.24686e-15	0.596	8.64757e-12	0.553	1.99992e-09	0.62	1.83927e-13	0.6082	4.1714e-10
3326658	CD44	0.56	8.94618e-10	0.647	2.2427e-13	0.6	5.42693e-12	0.658	5.30726e-14	0.529	1.23652e-09	0.5988	4.27369e-10
2700295	CP,HPS3	0.571	3.14501e-10	0.673	8.98863e-15	0.583	3.4144e-11	0.554	1.87216e-09	0.634	3.74039e-14	0.603	4.4417e-10
3062108	PDK4	0.732	3.07423e-19	0.808	3.61261e-25	0.622	5.18005e-13	0.552	2.29796e-09	0.649	5.80074e-15	0.6726	4.59697e-10
3786903	SLC14A1	0.717	4.2555e-18	0.762	6.97935e-21	0.605	3.26971e-12	0.682	2.40129e-15	0.521	2.51896e-09	0.6574	5.04446e-10
3791013	CDH20	0.693	1.74343e-16	0.761	7.19548e-21	0.577	5.82426e-11	0.551	2.47445e-09	0.69	2.43623e-17	0.6544	5.06538e-10
3934254	CSTB,PDXK	0.574	2.43882e-10	0.561	1.52209e-09	0.557	4.02456e-10	0.572	3.79984e-10	0.635	3.21583e-14	0.5798	5.09688e-10
3735206	ITGB4	0.641	1.69079e-13	0.689	9.61349e-16	0.65	1.93954e-14	0.709	6.33395e-17	0.52	2.62063e-09	0.6418	5.24165e-10
4027217	FLNA	0.549	2.32066e-09	0.601	3.47436e-11	0.609	2.15575e-12	0.658	4.87796e-14	0.547	2.7733e-10	0.5928	5.26987e-10
3326727	CD44	0.548	2.60529e-09	0.613	1.07511e-11	0.697	3.37297e-17	0.602	2.25382e-11	0.565	5.33227e-11	0.605	5.38381e-10
3511042	WBP4,ELF1	0.586	7.14742e-11	0.642	4.18857e-13	0.535	2.98183e-09	0.64	3.91065e-13	0.72	2.78903e-19	0.6246	6.10822e-10
4015404	TSPAN6	0.562	7.48637e-10	0.722	6.67385e-18	0.631	1.84196e-13	0.555	1.71182e-09	0.537	6.66488e-10	0.6014	6.25425e-10
2902964	LOC100293534,C4A,C4B	0.667	6.64373e-15	0.695	4.13199e-16	0.602	4.73338e-12	0.693	5.66885e-16	0.518	3.23819e-09	0.635	6.48587e-10
3326666	CD44	0.545	3.18146e-09	0.614	9.24169e-12	0.596	8.75737e-12	0.62	3.57485e-12	0.559	9.14515e-11	0.5868	6.58897e-10
3802190	SS18	0.632	5.13693e-13	0.678	4.29975e-15	0.559	3.34862e-10	0.548	3.02746e-09	0.646	8.13866e-15	0.6126	6.72569e-10
3995832	SLC6A10P,SLC6A8,LOC653562	0.545	3.24477e-09	0.677	4.67596e-15	0.574	7.79668e-11	0.595	4.41716e-11	0.679	1.27169e-16	0.614	6.73382e-10
3735217	ITGB4	0.721	2.27905e-18	0.735	8.86851e-19	0.668	1.80404e-15	0.714	2.98873e-17	0.516	3.73036e-09	0.6708	7.46073e-10
3786897	SLC14A1	0.736	1.63952e-19	0.762	6.73229e-21	0.681	3.25033e-16	0.688	1.19131e-15	0.516	3.76062e-09	0.6766	7.52123e-10
2363833	FCGR2B	0.544	3.4543e-09	0.598	4.77358e-11	0.562	2.68777e-10	0.646	2.05957e-13	0.641	1.60145e-14	0.5982	7.54207e-10
3190791	LRRC8A	0.59	5.005e-11	0.702	1.58542e-16	0.65	1.91968e-14	0.654	8.00606e-14	0.516	3.81971e-09	0.6224	7.73971e-10
3995830	SLC6A10P,SLC6A8,LOC653562	0.543	3.74119e-09	0.688	1.07592e-15	0.59	1.56439e-11	0.581	1.71062e-10	0.633	4.27896e-14	0.607	7.85588e-10
2700300	CP,HPS3	0.626	1.02641e-12	0.689	9.06943e-16	0.661	4.48682e-15	0.545	4.07615e-09	0.581	1.09219e-11	0.6204	8.17621e-10
2902965	LOC100293534,C4A,C4B	0.68	1.09488e-15	0.701	1.66063e-16	0.626	3.14546e-13	0.617	4.84007e-12	0.515	4.09038e-09	0.6278	8.19108e-10
3683384	GPRC5B	0.791	4.35052e-24	0.806	5.09064e-25	0.53	4.25795e-09	0.675	5.85522e-15	0.722	2.08348e-19	0.7048	8.51592e-10
3819482	ANGPTL4	0.685	5.18408e-16	0.756	2.1797e-20	0.641	5.40257e-14	0.58	1.90193e-10	0.515	4.112e-09	0.6354	8.6045e-10
3377810	RELA	0.69	2.73863e-16	0.684	2.03189e-15	0.53	4.40524e-09	0.691	7.60112e-16	0.795	2.73396e-25	0.678	8.81048e-10
2324893	C1QB	0.549	2.41492e-09	0.639	5.92516e-13	0.538	2.23734e-09	0.634	8.14499e-13	0.638	2.28607e-14	0.5996	9.30738e-10
3962532	CYB5R3	0.541	4.50787e-09	0.72	9.30734e-18	0.612	1.57075e-12	0.582	1.59119e-10	0.582	9.99478e-12	0.6074	9.35712e-10
3200662	LOC100509484,PLIN2	0.767	6.06103e-22	0.755	2.23143e-20	0.639	7.15305e-14	0.543	4.68484e-09	0.671	3.47623e-16	0.675	9.36983e-10
3654710	NUPR1	0.656	2.53241e-14	0.651	1.36404e-13	0.586	2.39083e-11	0.623	2.632e-12	0.513	4.70918e-09	0.6058	9.47176e-10
3615595	TJP1	0.634	3.89667e-13	0.674	7.0669e-15	0.55	7.82825e-10	0.545	3.95824e-09	0.594	3.02916e-12	0.5994	9.48897e-10
2515683	ITGA6	0.6	1.73044e-11	0.633	1.20077e-12	0.561	2.8504e-10	0.619	3.81233e-12	0.513	4.66708e-09	0.5852	9.94887e-10
3934746	ITGB2-AS1,ITGB2	0.557	1.11682e-09	0.603	2.91487e-11	0.532	3.75442e-09	0.586	1.07296e-10	0.61	5.31064e-13	0.5776	1.00164e-09
3735162	ITGB4	0.678	1.40312e-15	0.671	1.11893e-14	0.599	6.10602e-12	0.643	2.89182e-13	0.512	5.37031e-09	0.6206	1.07534e-09
2363765	FCGR2A,FCGR2C	0.572	2.80995e-10	0.618	6.18115e-12	0.528	5.09573e-09	0.591	6.39468e-11	0.672	3.18155e-16	0.5962	1.08937e-09
3735214	ITGB4	0.707	2.12475e-17	0.664	2.89529e-14	0.663	3.5687e-15	0.673	8.19654e-15	0.511	5.45067e-09	0.6436	1.09014e-09
3442488	C1R	0.553	1.61145e-09	0.551	3.76965e-09	0.571	1.12314e-10	0.643	2.73857e-13	0.56	8.01199e-11	0.5756	1.11476e-09
3811364	BCL2	0.551	1.90191e-09	0.708	5.92527e-17	0.676	6.29901e-16	0.549	2.75212e-09	0.533	9.2092e-10	0.6034	1.11499e-09
3200661	LOC100509484,PLIN2	0.655	2.93082e-14	0.684	1.79928e-15	0.649	2.21172e-14	0.544	4.14249e-09	0.527	1.49088e-09	0.6118	1.12668e-09
3190785	LRRC8A	0.54	5.07092e-09	0.705	1.03286e-16	0.585	2.63961e-11	0.57	4.76654e-10	0.56	8.47279e-11	0.592	1.13174e-09
2902979	LOC100293534,C4A,C4B	0.642	1.58387e-13	0.718	1.24642e-17	0.669	1.64585e-15	0.619	3.84109e-12	0.51	5.87289e-09	0.6316	1.17538e-09
2700283	CP,HPS3	0.65	5.81343e-14	0.666	2.10953e-14	0.527	5.64408e-09	0.576	2.60922e-10	0.636	2.86996e-14	0.611	1.18102e-09
3757868	STAT3	0.541	4.58131e-09	0.69	7.81723e-16	0.584	2.92982e-11	0.557	1.44549e-09	0.726	1.0428e-19	0.6196	1.21122e-09
2951576	FKBP5,LOC285847	0.546	3.0546e-09	0.601	3.40974e-11	0.59	1.54689e-11	0.594	5.09441e-11	0.518	3.07855e-09	0.5698	1.24673e-09
2882843	C5orf4	0.666	6.87006e-15	0.748	8.81471e-20	0.526	6.28548e-09	0.619	4.04563e-12	0.669	4.25248e-16	0.6456	1.25791e-09
3430306	RFX4	0.708	1.69648e-17	0.75	6.51365e-20	0.617	8.97675e-13	0.705	1.09078e-16	0.509	6.79335e-09	0.6578	1.35885e-09
2699633	PLSCR4	0.682	7.65559e-16	0.775	4.91189e-22	0.533	3.37973e-09	0.65	1.32657e-13	0.517	3.46693e-09	0.6314	1.36936e-09
3204812	CREB3,TLN1	0.612	5.11579e-12	0.696	3.42317e-16	0.53	4.57068e-09	0.551	2.36471e-09	0.733	3.50073e-20	0.6244	1.3881e-09
2440962	FCGR3B	0.562	7.3092e-10	0.607	1.83872e-11	0.529	4.96e-09	0.559	1.25808e-09	0.604	1.05894e-12	0.5722	1.39369e-09
3776546	TGIF1	0.604	1.20133e-11	0.719	1.1891e-17	0.531	4.10662e-09	0.686	1.57674e-15	0.519	2.90939e-09	0.6118	1.4056e-09
3735180	ITGB4	0.695	1.20531e-16	0.686	1.36694e-15	0.717	1.92102e-18	0.662	3.02116e-14	0.508	7.33908e-09	0.6536	1.46782e-09
3664865	CMTM3	0.613	4.39247e-12	0.694	4.59041e-16	0.523	7.58455e-09	0.744	2.52354e-19	0.622	1.47299e-13	0.6392	1.51782e-09
3472335	SLC24A6	0.538	6.06164e-09	0.557	2.20932e-09	0.559	3.40757e-10	0.625	2.10495e-12	0.646	8.38029e-15	0.585	1.72276e-09
3197065	GLIS3	0.607	8.11546e-12	0.653	1.01979e-13	0.595	9.91104e-12	0.641	3.70033e-13	0.505	8.65533e-09	0.6002	1.73477e-09
2700276	CP,HPS3	0.533	8.84477e-09	0.661	3.95521e-14	0.648	2.42124e-14	0.608	1.28038e-11	0.598	2.07032e-12	0.6096	1.77194e-09
2599378	TMBIM1	0.723	1.4372e-18	0.802	1.4209e-24	0.65	1.90413e-14	0.534	9.67446e-09	0.736	2.20939e-20	0.689	1.9349e-09
3374957	MS4A6A	0.594	3.48958e-11	0.587	1.45329e-10	0.521	9.54572e-09	0.59	6.9726e-11	0.581	1.12733e-11	0.5746	1.96139e-09
3431062	ACACB	0.679	1.18773e-15	0.746	1.28051e-19	0.531	3.98998e-09	0.545	3.96418e-09	0.523	2.18895e-09	0.6048	2.02862e-09
2729855	MT2A	0.631	5.64624e-13	0.842	7.38759e-29	0.64	5.94127e-14	0.583	1.34794e-10	0.503	1.01639e-08	0.6398	2.05986e-09
2362444	IFI16	0.597	2.41803e-11	0.632	1.26933e-12	0.532	3.7785e-09	0.539	6.63278e-09	0.614	3.58679e-13	0.5828	2.08742e-09
2669516	PLCD1	0.676	1.75433e-15	0.751	5.10931e-20	0.681	3.44418e-16	0.648	1.6991e-13	0.503	1.06088e-08	0.6518	2.12179e-09
3654195	IL4R	0.61	6.25799e-12	0.699	2.20088e-16	0.612	1.54612e-12	0.533	1.07974e-08	0.593	3.26553e-12	0.6094	2.1617e-09
3802404	AQP4	0.747	2.50729e-20	0.777	3.64252e-22	0.661	4.63344e-15	0.553	2.05023e-09	0.505	8.87664e-09	0.6486	2.18538e-09
3654189	IL4R	0.596	2.69579e-11	0.613	9.85996e-12	0.645	3.49446e-14	0.536	8.41358e-09	0.52	2.6328e-09	0.582	2.21665e-09
3688897	SLC6A10P,SLC6A8,LOC653562	0.556	1.27021e-09	0.656	7.59738e-14	0.583	3.3379e-11	0.534	9.88823e-09	0.672	3.03272e-16	0.6002	2.23838e-09
2362447	IFI16	0.58	1.34225e-10	0.684	2.01127e-15	0.538	2.29121e-09	0.534	9.29995e-09	0.658	1.86864e-15	0.5988	2.34508e-09
3786902	SLC14A1	0.697	8.92058e-17	0.742	2.6574e-19	0.603	4.26156e-12	0.588	8.4113e-11	0.501	1.20907e-08	0.6262	2.43581e-09
3400648	ADIPOR2	0.669	5.1223e-15	0.707	6.80631e-17	0.742	5.27316e-20	0.531	1.24484e-08	0.731	4.95841e-20	0.676	2.48969e-09
3430984	ACACB	0.63	6.12906e-13	0.718	1.29335e-17	0.614	1.19774e-12	0.532	1.12862e-08	0.529	1.26717e-09	0.6046	2.51104e-09
3333330	BEST1	0.529	1.23612e-08	0.663	3.24964e-14	0.565	1.99165e-10	0.649	1.46616e-13	0.776	1.02496e-23	0.6364	2.5121e-09
3776444	MYL12B,MYL12A	0.688	3.45095e-16	0.62	5.10398e-12	0.518	1.21618e-08	0.57	4.56871e-10	0.647	7.84115e-15	0.6086	2.52475e-09
2422732	TGFBR3	0.684	6.29383e-16	0.742	2.63631e-19	0.731	2.62739e-19	0.768	3.98825e-21	0.501	1.27176e-08	0.6852	2.54351e-09
2854101	MIR3650,LIFR-AS1,LIFR	0.608	8.07258e-12	0.774	6.24333e-22	0.529	4.78021e-09	0.536	7.99887e-09	0.614	3.3726e-13	0.6122	2.5575e-09
2356136	TXNIP	0.659	1.74627e-14	0.658	5.77713e-14	0.517	1.26978e-08	0.674	6.811e-15	0.552	1.73778e-10	0.612	2.57434e-09
2902974	LOC100293534,C4A,C4B	0.674	2.40096e-15	0.697	3.28295e-16	0.667	2.08838e-15	0.659	4.34501e-14	0.5	1.30867e-08	0.6394	2.61736e-09
2902980	LOC100293534,C4A,C4B	0.684	6.41741e-16	0.661	4.0976e-14	0.64	6.18657e-14	0.629	1.36649e-12	0.5	1.34081e-08	0.6228	2.68192e-09
3662113	MT1A,MT2A	0.642	1.60471e-13	0.851	5.55633e-30	0.754	8.12263e-21	0.635	6.9947e-13	0.5	1.34463e-08	0.6764	2.68943e-09
3995831	SLC6A10P,SLC6A8,LOC653562	0.541	4.57686e-09	0.669	1.33961e-14	0.574	8.05782e-11	0.535	8.86355e-09	0.686	4.85999e-17	0.601	2.7042e-09
3431066	ACACB	0.675	2.14117e-15	0.647	2.26305e-13	0.516	1.3787e-08	0.668	1.50971e-14	0.586	6.84799e-12	0.6184	2.75882e-09
3662116	MT1A,MT2A	0.646	9.24631e-14	0.847	2.09541e-29	0.725	5.75909e-19	0.628	1.56183e-12	0.499	1.41695e-08	0.669	2.83423e-09
2583257	LY75-CD302,LY75,CD302	0.634	3.87438e-13	0.745	1.38705e-19	0.528	5.08289e-09	0.535	9.10293e-09	0.553	1.63774e-10	0.599	2.87e-09
3862230	FCGBP	0.551	2.02328e-09	0.556	2.34649e-09	0.549	8.62077e-10	0.535	9.04424e-09	0.549	2.32592e-10	0.548	2.90174e-09
2476646	LTBP1	0.534	8.03646e-09	0.622	4.08622e-12	0.551	7.40316e-10	0.568	5.68781e-10	0.511	5.62978e-09	0.5572	2.99588e-09
2654509	SOX2-OT,SOX2	0.721	2.09943e-18	0.731	1.75518e-18	0.607	2.79849e-12	0.548	3.01621e-09	0.501	1.20285e-08	0.6216	3.00949e-09
3512876	LCP1	0.611	5.79765e-12	0.659	5.32875e-14	0.557	4.12705e-10	0.529	1.46637e-08	0.603	1.2245e-12	0.5918	3.01669e-09
3430290	RFX4	0.74	8.54199e-20	0.813	1.16892e-25	0.715	2.47537e-18	0.598	3.25259e-11	0.498	1.52444e-08	0.6728	3.05538e-09
2699634	PLSCR4	0.653	3.79333e-14	0.732	1.3537e-18	0.567	1.62172e-10	0.539	6.43141e-09	0.505	8.79204e-09	0.5992	3.07713e-09
3444276	CSDAP1,CSDA	0.571	3.09585e-10	0.676	5.72312e-15	0.645	3.55238e-14	0.528	1.52642e-08	0.58	1.26879e-11	0.6	3.11729e-09
2807403	OSMR	0.622	1.67341e-12	0.58	2.68837e-10	0.646	3.09537e-14	0.565	7.19871e-10	0.498	1.50609e-08	0.5822	3.21027e-09
3197036	GLIS3	0.566	4.90587e-10	0.648	2.07652e-13	0.515	1.53884e-08	0.714	2.74939e-17	0.538	5.85973e-10	0.5962	3.29302e-09
2440957	FCGR3B	0.597	2.47527e-11	0.652	1.25735e-13	0.654	1.1978e-14	0.527	1.68292e-08	0.601	1.46734e-12	0.6062	3.37111e-09
3770033	CDC42EP4	0.685	5.014e-16	0.779	2.13105e-22	0.513	1.72338e-08	0.616	5.22033e-12	0.644	1.03635e-14	0.6474	3.4478e-09
2902983	LOC100293534,C4A,C4B	0.647	8.23508e-14	0.6	3.77257e-11	0.688	1.38005e-16	0.656	6.54431e-14	0.496	1.8049e-08	0.6174	3.61738e-09
3090630	DOCK5	0.524	1.84173e-08	0.619	5.4528e-12	0.626	3.10511e-13	0.568	5.49941e-10	0.686	4.59718e-17	0.6046	3.79459e-09
3197097	GLIS3	0.578	1.55009e-10	0.543	7.02755e-09	0.673	1.0546e-15	0.606	1.51929e-11	0.501	1.20649e-08	0.5802	3.85253e-09
3960858	SUN2	0.63	6.14834e-13	0.531	1.89494e-08	0.563	2.439e-10	0.575	2.9815e-10	0.621	1.67785e-13	0.584	3.89845e-09
3090584	DOCK5	0.569	3.89211e-10	0.657	6.96518e-14	0.617	8.91658e-13	0.525	1.99065e-08	0.672	2.91299e-16	0.608	4.05933e-09
3786896	SLC14A1	0.706	2.26434e-17	0.753	3.34325e-20	0.569	1.31135e-10	0.581	1.74593e-10	0.495	2.02766e-08	0.6208	4.11647e-09
3431010	ACACB	0.667	6.03827e-15	0.747	1.09888e-19	0.511	2.0845e-08	0.698	3.08137e-16	0.569	3.50675e-11	0.6384	4.17602e-09
3997959	PRKX,PRKY	0.571	3.02293e-10	0.668	1.58563e-14	0.511	2.07111e-08	0.597	3.51934e-11	0.66	1.57168e-15	0.6014	4.20972e-09
3442497	C1R	0.526	1.64479e-08	0.548	4.62653e-09	0.621	5.58336e-13	0.564	7.67039e-10	0.639	2.08483e-14	0.5796	4.36841e-09
3577630	SERPINA1	0.567	4.39164e-10	0.602	3.2132e-11	0.562	2.68638e-10	0.524	2.12638e-08	0.575	1.93944e-11	0.566	4.40463e-09
3549770	SERPINA3	0.521	2.32409e-08	0.607	1.90367e-11	0.572	1.03554e-10	0.618	4.5999e-12	0.595	2.63874e-12	0.5826	4.67414e-09
2727797	LOC100506486,TMEM165,CLOCK	0.522	2.15812e-08	0.598	4.62315e-11	0.594	1.04898e-11	0.554	1.87027e-09	0.634	3.76011e-14	0.5804	4.70165e-09
3569763	ZFP36L1	0.55	2.08254e-09	0.691	7.41796e-16	0.658	6.89887e-15	0.683	2.15043e-15	0.494	2.15583e-08	0.6152	4.72817e-09
2991897	ITGB8	0.587	6.76014e-11	0.565	1.05215e-09	0.555	5.05857e-10	0.524	2.16734e-08	0.538	6.0119e-10	0.5538	4.78005e-09
3786898	SLC14A1	0.739	1.00689e-19	0.752	4.22239e-20	0.678	5.27653e-16	0.649	1.50471e-13	0.492	2.44394e-08	0.662	4.88791e-09
3735170	ITGB4	0.706	2.55076e-17	0.628	2.10406e-12	0.677	5.62582e-16	0.643	2.98899e-13	0.492	2.46159e-08	0.6292	4.92367e-09
3735192	ITGB4	0.709	1.5303e-17	0.684	1.82785e-15	0.625	3.61412e-13	0.669	1.34417e-14	0.491	2.57736e-08	0.6356	5.1548e-09
3264652	TCF7L2	0.57	3.5489e-10	0.64	4.78813e-13	0.626	3.20268e-13	0.521	2.60035e-08	0.634	3.61149e-14	0.5982	5.27184e-09
2440960	FCGR3B	0.556	1.21163e-09	0.617	6.75615e-12	0.592	1.24615e-11	0.521	2.56656e-08	0.617	2.47683e-13	0.5806	5.37934e-09
2370975	NPL	0.668	5.55579e-15	0.774	5.82433e-22	0.508	2.70978e-08	0.609	1.06425e-11	0.564	5.7781e-11	0.6246	5.43324e-09
2458944	ITPKB	0.751	1.2759e-20	0.76	9.49042e-21	0.761	2.5103e-21	0.522	2.4964e-08	0.523	2.22116e-09	0.6634	5.43703e-09
2951574	FKBP5,LOC285847	0.55	2.20199e-09	0.637	7.17132e-13	0.569	1.36449e-10	0.536	8.52736e-09	0.497	1.70329e-08	0.5578	5.57988e-09
2949339	CLIC1	0.562	7.35903e-10	0.695	3.90399e-16	0.582	3.69375e-11	0.558	1.29888e-09	0.491	2.59655e-08	0.5776	5.60745e-09
4027229	FLNA	0.52	2.63187e-08	0.598	5.00693e-11	0.624	4.26664e-13	0.661	3.72513e-14	0.525	1.73902e-09	0.5856	5.62165e-09
2951589	FKBP5,LOC285847	0.52	2.54173e-08	0.606	2.12454e-11	0.624	4.10201e-13	0.555	1.65743e-09	0.531	1.08168e-09	0.5672	5.63561e-09
3218559	ABCA1	0.619	2.28174e-12	0.771	9.97442e-22	0.508	2.69759e-08	0.576	2.773e-10	0.527	1.4928e-09	0.6002	5.74966e-09
3333903	RARRES3	0.617	2.81759e-12	0.634	1.05816e-12	0.609	2.07212e-12	0.52	2.87532e-08	0.681	9.43336e-17	0.6122	5.75184e-09
2949338	CLIC1	0.593	3.81078e-11	0.624	3.1236e-12	0.53	4.42722e-09	0.523	2.28606e-08	0.527	1.56451e-09	0.5594	5.7787e-09
3430996	ACACB	0.659	1.79971e-14	0.687	1.20897e-15	0.507	2.93478e-08	0.657	5.5938e-14	0.566	4.65853e-11	0.6152	5.8789e-09
2436546	TPM3	0.531	1.03279e-08	0.577	3.4951e-10	0.676	6.30156e-16	0.614	6.94616e-12	0.495	1.91152e-08	0.5786	5.9599e-09
3561048	NFKBIA	0.584	8.79254e-11	0.646	2.46622e-13	0.597	8.05774e-12	0.519	2.99995e-08	0.579	1.39995e-11	0.585	6.02196e-09
3561044	NFKBIA	0.568	4.33375e-10	0.622	4.08637e-12	0.507	2.74367e-08	0.549	2.94599e-09	0.589	4.85403e-12	0.567	6.16499e-09
3197019	GLIS3	0.652	4.21329e-14	0.698	2.76361e-16	0.656	8.81385e-15	0.737	9.08945e-19	0.488	3.18749e-08	0.6462	6.37499e-09
3786893	SLC14A1	0.718	3.29604e-18	0.753	3.78826e-20	0.605	3.40216e-12	0.691	7.70241e-16	0.488	3.22375e-08	0.651	6.44819e-09
3430994	ACACB	0.645	1.09114e-13	0.713	2.86555e-17	0.505	3.26738e-08	0.645	2.32498e-13	0.659	1.6429e-15	0.6334	6.53483e-09
3484072	LINC00398,ALOX5AP	0.517	3.2655e-08	0.629	1.86433e-12	0.626	3.14849e-13	0.626	1.88963e-12	0.561	7.81285e-11	0.5918	6.54743e-09
3315674	IFITM2	0.703	3.53691e-17	0.737	6.33216e-19	0.729	3.30674e-19	0.527	1.6893e-08	0.497	1.6627e-08	0.6386	6.70399e-09
3431051	ACACB	0.625	1.10607e-12	0.774	6.1922e-22	0.505	3.36327e-08	0.635	7.35579e-13	0.578	1.54134e-11	0.6234	6.72998e-09
3905168	TGM2	0.538	5.76423e-09	0.623	3.40061e-12	0.684	2.24472e-16	0.53	1.3383e-08	0.498	1.53461e-08	0.5746	6.89933e-09
3735164	ITGB4	0.704	2.99506e-17	0.727	3.35806e-18	0.562	2.58251e-10	0.654	7.75785e-14	0.487	3.45389e-08	0.6268	6.95945e-09
3608183	IQGAP1	0.697	9.61571e-17	0.71	4.57653e-17	0.59	1.55338e-11	0.517	3.48968e-08	0.62	1.89766e-13	0.6268	6.9825e-09
3786890	SLC14A1	0.662	1.26844e-14	0.719	1.06631e-17	0.514	1.67504e-08	0.706	9.75973e-17	0.496	1.8438e-08	0.6194	7.03768e-09
3315670	IFITM2	0.647	8.36748e-14	0.776	3.78784e-22	0.741	5.56411e-20	0.652	1.02025e-13	0.487	3.62192e-08	0.6606	7.24388e-09
2903027	LOC100293534,C4A,C4B	0.55	2.18318e-09	0.639	5.76205e-13	0.56	3.1421e-10	0.527	1.6176e-08	0.496	1.76728e-08	0.5544	7.26934e-09
3444260	CSDAP1,CSDA	0.59	4.92331e-11	0.703	1.26064e-16	0.752	1.04836e-20	0.521	2.67544e-08	0.504	9.71415e-09	0.614	7.30356e-09
3957792	PIK3IP1	0.595	3.13303e-11	0.572	6.03497e-10	0.506	3.01583e-08	0.539	6.23364e-09	0.713	8.30432e-19	0.585	7.40536e-09
3405769	EMP1	0.602	1.3802e-11	0.591	9.32653e-11	0.506	3.00992e-08	0.54	6.08711e-09	0.534	8.21134e-10	0.5546	7.42291e-09
2360686	EFNA1	0.602	1.41374e-11	0.553	3.12059e-09	0.575	7.27384e-11	0.518	3.40827e-08	0.71	1.24826e-18	0.5916	7.45803e-09
3391757	TMPRSS5	0.572	2.76832e-10	0.598	4.96645e-11	0.504	3.71891e-08	0.566	6.63085e-10	0.552	1.77787e-10	0.5584	7.6713e-09
3654709	NUPR1	0.586	7.59073e-11	0.66	4.39009e-14	0.631	1.78465e-13	0.558	1.31732e-09	0.486	3.76495e-08	0.5842	7.80858e-09
3406612	MGST1	0.679	1.1516e-15	0.744	1.65313e-19	0.53	4.51539e-09	0.518	3.31689e-08	0.528	1.35898e-09	0.5998	7.80865e-09
3090556	DOCK5	0.515	3.81392e-08	0.63	1.53562e-12	0.614	1.26746e-12	0.553	2.01429e-09	0.654	3.06906e-15	0.5932	8.03126e-09
3431012	ACACB	0.514	4.1137e-08	0.606	2.15292e-11	0.61	1.90229e-12	0.663	2.66158e-14	0.563	6.12114e-11	0.5912	8.24434e-09
3186984	TLR4	0.684	5.72965e-16	0.777	3.23838e-22	0.653	1.22644e-14	0.603	1.94986e-11	0.485	4.13377e-08	0.6404	8.27143e-09
3638547	PLIN1	0.539	5.4121e-09	0.524	3.06761e-08	0.568	1.41931e-10	0.67	1.23096e-14	0.511	5.67443e-09	0.5624	8.3809e-09
3786901	SLC14A1	0.726	9.87225e-19	0.768	2.04067e-21	0.614	1.19811e-12	0.601	2.40485e-11	0.484	4.31114e-08	0.6386	8.62734e-09
2902972	LOC100293534,C4A,C4B	0.594	3.2527e-11	0.626	2.65273e-12	0.603	4.20492e-12	0.627	1.74106e-12	0.484	4.35065e-08	0.5868	8.70952e-09
3400654	ADIPOR2	0.595	2.92161e-11	0.658	5.52337e-14	0.682	3.10871e-16	0.514	4.37066e-08	0.673	2.75244e-16	0.6244	8.74717e-09
3129305	FBXO16,ZNF395	0.605	1.02517e-11	0.635	9.21632e-13	0.514	1.57525e-08	0.52	2.98057e-08	0.614	3.66276e-13	0.5776	9.11396e-09
3218633	ABCA1	0.703	3.57659e-17	0.794	8.55677e-24	0.617	8.88554e-13	0.605	1.64308e-11	0.483	4.63668e-08	0.6404	9.27682e-09
4015465	SYTL4	0.517	3.2077e-08	0.653	1.01846e-13	0.516	1.37851e-08	0.566	6.41992e-10	0.562	6.78433e-11	0.5628	9.31441e-09
3430317	RFX4	0.678	1.44721e-15	0.742	2.6701e-19	0.656	8.41375e-15	0.519	3.03851e-08	0.497	1.73819e-08	0.6184	9.55341e-09
2422746	TGFBR3	0.606	9.02398e-12	0.747	1.10452e-19	0.569	1.32125e-10	0.513	4.94668e-08	0.534	8.71141e-10	0.5938	1.00958e-08
2380633	TGFB2	0.672	3.10527e-15	0.744	1.78091e-19	0.645	3.61531e-14	0.534	9.72187e-09	0.485	4.113e-08	0.616	1.01704e-08
3381819	UCP2	0.513	4.29851e-08	0.658	6.06985e-14	0.523	8.07167e-09	0.659	4.67811e-14	0.672	3.03403e-16	0.605	1.02114e-08
4027238	FLNA	0.511	5.2101e-08	0.644	3.10953e-13	0.658	7.2119e-15	0.593	5.39003e-11	0.594	2.90163e-12	0.6	1.04316e-08
3284706		0.675	2.27323e-15	0.714	2.58049e-17	0.65	1.98609e-14	0.555	1.77953e-09	0.482	5.1403e-08	0.6152	1.06365e-08
2831024	CTNNA1,LRRTM2	0.645	1.08273e-13	0.684	1.86347e-15	0.731	2.79132e-19	0.512	5.32104e-08	0.666	6.399e-16	0.6476	1.06421e-08
3444258	CSDAP1,CSDA	0.564	6.03814e-10	0.689	9.54649e-16	0.537	2.47498e-09	0.512	5.39311e-08	0.59	4.46258e-12	0.5784	1.14029e-08
2827138	GRAMD3	0.71	1.29177e-17	0.798	3.79081e-24	0.498	5.70046e-08	0.643	2.84785e-13	0.579	1.34675e-11	0.6456	1.14037e-08
3815199		0.608	7.265e-12	0.603	2.96085e-11	0.498	5.83727e-08	0.647	1.90188e-13	0.657	2.17021e-15	0.6026	1.16819e-08
4011028	VSIG4	0.51	5.47559e-08	0.631	1.49154e-12	0.531	4.12921e-09	0.576	2.56698e-10	0.571	3.03033e-11	0.5638	1.18347e-08
3720374	STARD3	0.52	2.53947e-08	0.549	4.366e-09	0.629	2.17457e-13	0.52	2.94358e-08	0.669	4.35178e-16	0.5774	1.18394e-08
2950234	TAP1	0.55	2.08958e-09	0.642	4.02016e-13	0.499	5.07184e-08	0.541	5.59297e-09	0.527	1.58092e-09	0.5518	1.19965e-08
3405777	EMP1	0.522	2.30235e-08	0.657	6.97126e-14	0.598	7.0596e-12	0.516	3.91289e-08	0.581	1.06474e-11	0.5748	1.2434e-08
3430275	RFX4	0.687	3.66886e-16	0.685	1.59433e-15	0.615	1.11949e-12	0.515	4.25814e-08	0.494	2.09908e-08	0.5992	1.27147e-08
3381820	UCP2	0.542	4.39807e-09	0.516	5.89214e-08	0.55	7.81589e-10	0.59	7.55097e-11	0.656	2.45057e-15	0.5708	1.28353e-08
4011020	VSIG4	0.544	3.50729e-09	0.655	8.88145e-14	0.497	6.12226e-08	0.582	1.52374e-10	0.585	7.10849e-12	0.5726	1.29779e-08
3090526	DOCK5	0.512	4.90318e-08	0.549	4.21929e-09	0.553	6.03877e-10	0.532	1.12458e-08	0.65	5.29825e-15	0.5592	1.30202e-08
2400553	ECE1	0.572	2.82641e-10	0.514	6.54583e-08	0.628	2.47865e-13	0.683	2.1032e-15	0.665	7.73918e-16	0.6124	1.31482e-08
4011025	VSIG4	0.508	6.67442e-08	0.644	3.10844e-13	0.622	5.11172e-13	0.593	5.47396e-11	0.653	3.73881e-15	0.604	1.33599e-08
2991894	ITGB8	0.508	6.65043e-08	0.68	3.17419e-15	0.631	1.8997e-13	0.557	1.41635e-09	0.614	3.36461e-13	0.598	1.35842e-08
4027235	FLNA	0.513	4.5688e-08	0.599	4.3217e-11	0.609	2.07574e-12	0.585	1.19206e-10	0.493	2.34053e-08	0.5598	1.38516e-08
3062105	PDK4	0.711	1.09995e-17	0.797	4.06357e-24	0.582	3.82798e-11	0.508	6.99712e-08	0.538	6.02013e-10	0.6272	1.41223e-08
2370977	NPL	0.536	6.89277e-09	0.618	5.90767e-12	0.5	4.95181e-08	0.529	1.42311e-08	0.529	1.32051e-09	0.5424	1.43937e-08
2356128	TXNIP	0.71	1.1789e-17	0.728	2.80702e-18	0.495	7.26699e-08	0.691	7.96887e-16	0.673	2.63822e-16	0.6594	1.4534e-08
3735199	ITGB4	0.707	2.17142e-17	0.742	2.59388e-19	0.639	7.13853e-14	0.631	1.0995e-12	0.477	7.28573e-08	0.6392	1.45717e-08
4011026	VSIG4	0.553	1.70377e-09	0.63	1.56324e-12	0.495	6.93989e-08	0.55	2.67253e-09	0.59	4.32906e-12	0.5636	1.47562e-08
3786894	SLC14A1	0.703	3.64612e-17	0.74	3.37922e-19	0.587	2.27692e-11	0.649	1.39287e-13	0.477	7.47741e-08	0.6312	1.49594e-08
3335095	DPF2	0.568	4.01329e-10	0.607	1.85379e-11	0.505	3.25116e-08	0.515	4.23393e-08	0.744	5.29281e-21	0.5878	1.50542e-08
2488380	DYSF	0.524	1.85282e-08	0.58	2.72242e-10	0.536	2.76259e-09	0.532	1.10771e-08	0.484	4.28757e-08	0.5312	1.51032e-08
3326729	CD44	0.506	7.55802e-08	0.634	1.07217e-12	0.648	2.4745e-14	0.676	5.7341e-15	0.629	6.67407e-14	0.6186	1.51163e-08
2902976	LOC100293534,C4A,C4B	0.669	4.69215e-15	0.584	1.86308e-10	0.624	3.86024e-13	0.664	2.6268e-14	0.477	7.57672e-08	0.6036	1.51908e-08
2700278	CP,HPS3	0.506	7.63841e-08	0.644	3.21279e-13	0.623	4.32703e-13	0.575	2.82544e-10	0.611	4.8031e-13	0.5918	1.53336e-08
2901639	HLA-E	0.551	1.91701e-09	0.584	1.82494e-10	0.561	2.89223e-10	0.57	4.71133e-10	0.477	7.59614e-08	0.5486	1.57642e-08
2363766	FCGR2A,FCGR2C	0.505	7.87873e-08	0.622	4.0562e-12	0.572	9.48e-11	0.693	5.94129e-16	0.644	1.0645e-14	0.6072	1.57772e-08
2999795	MIR4649,AEBP1	0.604	1.12422e-11	0.649	1.69155e-13	0.657	7.55435e-15	0.668	1.43178e-14	0.476	7.96899e-08	0.6108	1.59403e-08
3431013	ACACB	0.728	7.22334e-19	0.763	5.35161e-21	0.679	4.49644e-16	0.735	1.09327e-18	0.476	7.99528e-08	0.6762	1.59906e-08
3662117	MT1A,MT2A	0.717	4.10627e-18	0.808	3.4765e-25	0.687	1.51932e-16	0.506	8.04382e-08	0.584	7.9314e-12	0.6604	1.60892e-08
2999792	MIR4649,AEBP1	0.575	2.0819e-10	0.568	8.34061e-10	0.52	9.92265e-09	0.66	3.94645e-14	0.478	6.95877e-08	0.5602	1.61105e-08
2318653	VAMP3	0.658	2.12508e-14	0.796	5.16352e-24	0.637	8.51236e-14	0.506	8.24952e-08	0.619	1.94667e-13	0.6432	1.64991e-08
3204819	CREB3,TLN1	0.668	5.87201e-15	0.737	6.54945e-19	0.584	3.00379e-11	0.506	8.25111e-08	0.728	7.81307e-20	0.6446	1.65082e-08
3431035	ACACB	0.634	3.85699e-13	0.695	4.29776e-16	0.523	8.00042e-09	0.516	3.86628e-08	0.487	3.66695e-08	0.571	1.66666e-08
3204796	CREB3,TLN1	0.506	7.57527e-08	0.666	2.10914e-14	0.525	6.43988e-09	0.557	1.40038e-09	0.637	2.42967e-14	0.5782	1.67186e-08
3357846	IFITM3	0.646	9.73064e-14	0.757	1.59305e-20	0.735	1.50566e-19	0.642	3.39395e-13	0.475	8.6636e-08	0.651	1.73273e-08
2807394	OSMR	0.562	7.0865e-10	0.642	4.05136e-13	0.554	5.51859e-10	0.505	8.58301e-08	0.562	6.85348e-11	0.565	1.74319e-08
3300649	MYOF	0.505	8.30477e-08	0.549	4.25177e-09	0.689	1.10937e-16	0.587	9.88384e-11	0.553	1.56462e-10	0.5766	1.7511e-08
3561046	NFKBIA	0.506	7.57312e-08	0.538	1.05619e-08	0.558	3.64736e-10	0.562	9.27561e-10	0.555	1.30699e-10	0.5438	1.75432e-08
3431033	ACACB	0.629	7.0276e-13	0.685	1.74085e-15	0.548	9.20417e-10	0.66	3.89528e-14	0.474	8.86384e-08	0.5992	1.79119e-08
4027236	FLNA	0.522	2.18737e-08	0.605	2.37048e-11	0.496	6.70848e-08	0.572	3.83924e-10	0.55	2.08803e-10	0.549	1.7915e-08
2902977	LOC100293534,C4A,C4B	0.688	3.3068e-16	0.712	3.40054e-17	0.619	7.48577e-13	0.702	1.58403e-16	0.474	8.97582e-08	0.639	1.79518e-08
3318466	TRIM22	0.531	1.03141e-08	0.672	9.67781e-15	0.496	6.73908e-08	0.539	6.67247e-09	0.51	5.93285e-09	0.5496	1.80621e-08
3484079	LINC00398,ALOX5AP	0.506	7.39692e-08	0.624	3.11255e-12	0.614	1.26803e-12	0.624	2.3035e-12	0.497	1.72773e-08	0.573	1.82506e-08
2902961	LOC100293534,C4A,C4B	0.649	6.05925e-14	0.676	5.56296e-15	0.634	1.312e-13	0.695	4.07303e-16	0.474	9.25359e-08	0.6256	1.85072e-08
2903024	LOC100293534,C4A,C4B	0.646	9.411e-14	0.64	5.29393e-13	0.57	1.20439e-10	0.604	1.91751e-11	0.474	9.27367e-08	0.5868	1.85754e-08
2827133	GRAMD3	0.741	7.72078e-20	0.811	1.82222e-25	0.703	1.63251e-17	0.732	1.91362e-18	0.474	9.33128e-08	0.6922	1.86626e-08
2911982	PHF3	0.517	3.23612e-08	0.553	3.03382e-09	0.523	7.97867e-09	0.513	5.04509e-08	0.557	1.12577e-10	0.5326	1.87874e-08
3197141		0.639	2.29833e-13	0.674	7.82382e-15	0.536	2.67806e-09	0.507	7.84353e-08	0.5	1.29764e-08	0.5712	1.8818e-08
4027208	FLNA	0.509	5.75683e-08	0.571	6.27603e-10	0.524	7.00092e-09	0.571	4.097e-10	0.488	3.2851e-08	0.5326	1.96915e-08
2902986	LOC100293534,C4A,C4B	0.653	3.99338e-14	0.641	4.71734e-13	0.67	1.4078e-15	0.691	7.78598e-16	0.473	9.8573e-08	0.6256	1.97147e-08
2733008	PAQR3,BMP2K	0.7	5.66189e-17	0.793	1.12423e-23	0.491	9.97752e-08	0.686	1.54038e-15	0.6	1.53161e-12	0.654	1.99554e-08
3326667	CD44	0.502	9.91113e-08	0.594	6.91663e-11	0.564	2.15382e-10	0.623	2.6859e-12	0.506	8.5894e-09	0.5578	2.15976e-08
3127705	TNFRSF10B	0.566	4.82079e-10	0.636	7.6996e-13	0.583	3.24173e-11	0.502	1.06954e-07	0.514	4.40952e-09	0.5602	2.23758e-08
3862249	FCGBP	0.568	4.09625e-10	0.592	9.00434e-11	0.509	2.36038e-08	0.508	7.24998e-08	0.498	1.57791e-08	0.535	2.24765e-08
3811363	BCL2	0.562	7.31939e-10	0.693	5.88194e-16	0.672	1.05928e-15	0.502	1.10964e-07	0.522	2.34602e-09	0.5902	2.28084e-08
3300626	MYOF	0.5	1.1447e-07	0.623	3.68559e-12	0.567	1.68147e-10	0.602	2.26101e-11	0.539	5.55283e-10	0.5662	2.3044e-08
3786891	SLC14A1	0.67	4.19454e-15	0.741	2.98538e-19	0.509	2.41908e-08	0.597	3.76306e-11	0.473	9.51379e-08	0.598	2.38733e-08
2902982	LOC100293534,C4A,C4B	0.606	9.85871e-12	0.609	1.50856e-11	0.599	6.53219e-12	0.585	1.16189e-10	0.47	1.19558e-07	0.5738	2.39412e-08
2969855	TRAF3IP2	0.559	9.73213e-10	0.651	1.46384e-13	0.56	3.02069e-10	0.517	3.54311e-08	0.475	8.51213e-08	0.5524	2.43656e-08
3720463	ERBB2,MIEN1	0.581	1.21754e-10	0.551	3.73815e-09	0.581	4.08875e-11	0.567	6.07564e-10	0.469	1.26131e-07	0.5498	2.61278e-08
3251313	CHST3	0.584	8.93622e-11	0.789	2.60572e-23	0.576	6.87739e-11	0.5	1.30921e-07	0.69	2.3861e-17	0.6278	2.62158e-08
3905173	TGM2	0.544	3.72762e-09	0.632	1.33583e-12	0.681	3.26091e-16	0.505	8.50009e-08	0.485	4.27132e-08	0.5694	2.62886e-08
3444257	CSDAP1,CSDA	0.53	1.15976e-08	0.649	1.77375e-13	0.51	2.29005e-08	0.504	9.6897e-08	0.54	5.199e-10	0.5466	2.6383e-08
3627295	ANXA2	0.53	1.19271e-08	0.519	4.45925e-08	0.565	1.91825e-10	0.508	7.28003e-08	0.517	3.50888e-09	0.5278	2.66041e-08
2896577	GMPR	0.576	2.02299e-10	0.631	1.49464e-12	0.62	6.28749e-13	0.683	2.3085e-15	0.469	1.33208e-07	0.5958	2.66825e-08
3531896	NPAS3	0.546	2.94963e-09	0.633	1.15274e-12	0.56	3.09716e-10	0.5	1.276e-07	0.52	2.64599e-09	0.5518	2.67012e-08
3197143		0.603	1.33302e-11	0.594	7.22924e-11	0.512	1.93462e-08	0.588	9.09316e-11	0.471	1.16398e-07	0.5536	2.71842e-08
3305319	ITPRIP	0.569	3.957e-10	0.649	1.67404e-13	0.544	1.3014e-09	0.499	1.34437e-07	0.704	3.43557e-18	0.593	2.72268e-08
2356130	TXNIP	0.736	1.66184e-19	0.751	4.77009e-20	0.486	1.37885e-07	0.678	4.5615e-15	0.683	7.07695e-17	0.6668	2.75771e-08
3200657	LOC100509484,PLIN2	0.625	1.06618e-12	0.698	2.539e-16	0.583	3.24585e-11	0.499	1.38579e-07	0.58	1.22981e-11	0.597	2.77249e-08
3947639	TSPO	0.665	8.29886e-15	0.655	8.25127e-14	0.593	1.17224e-11	0.499	1.39017e-07	0.595	2.65691e-12	0.6014	2.78064e-08
3326637	CD44	0.498	1.38666e-07	0.557	2.09166e-09	0.664	2.97125e-15	0.744	2.91336e-19	0.631	5.27351e-14	0.6188	2.81516e-08
3430990	ACACB	0.75	1.47342e-20	0.72	1.05066e-17	0.486	1.42016e-07	0.696	3.88648e-16	0.576	1.88708e-11	0.6456	2.8407e-08
4027239	FLNA	0.497	1.39891e-07	0.556	2.3737e-09	0.622	5.21398e-13	0.557	1.41043e-09	0.567	4.2387e-11	0.5598	2.87437e-08
3326402	CAT	0.624	1.22426e-12	0.619	5.58545e-12	0.609	2.17558e-12	0.498	1.46216e-07	0.637	2.54387e-14	0.5974	2.92451e-08
3204790	CREB3,TLN1	0.56	8.82329e-10	0.693	5.64423e-16	0.485	1.46586e-07	0.564	8.10662e-10	0.531	1.05859e-09	0.5666	2.98676e-08
2491670	VAMP8	0.539	5.48408e-09	0.635	8.94413e-13	0.497	6.24567e-08	0.505	8.54337e-08	0.613	3.93844e-13	0.5578	3.06752e-08
3374964	MS4A6A	0.531	1.07765e-08	0.509	9.67055e-08	0.511	2.10605e-08	0.522	2.51632e-08	0.592	3.8484e-12	0.533	3.07419e-08
2370974	NPL	0.644	1.19951e-13	0.742	2.59281e-19	0.515	1.48436e-08	0.625	2.03622e-12	0.468	1.40093e-07	0.5988	3.09876e-08
3134027	CEBPD	0.567	4.57494e-10	0.578	3.35399e-10	0.69	9.42234e-17	0.518	3.23965e-08	0.47	1.23905e-07	0.5646	3.14189e-08
3708793	TNFSF12-TNFSF13,TNFSF13,TNFSF12	0.586	7.35169e-11	0.716	1.67267e-17	0.715	2.53476e-18	0.598	3.48056e-11	0.466	1.571e-07	0.6162	3.14417e-08
3441850	TNFRSF1A	0.573	2.62081e-10	0.596	5.86498e-11	0.605	3.28681e-12	0.497	1.58822e-07	0.538	6.20364e-10	0.5618	3.19533e-08
3735167	ITGB4	0.514	4.2486e-08	0.546	5.47129e-09	0.596	9.0671e-12	0.584	1.28235e-10	0.471	1.11888e-07	0.5422	3.19965e-08
3266443	EMX2	0.704	3.43467e-17	0.566	9.65759e-10	0.485	1.47239e-07	0.551	2.48638e-09	0.502	1.14555e-08	0.5616	3.24292e-08
3737405	RNF213	0.657	2.2075e-14	0.705	9.51893e-17	0.484	1.62235e-07	0.695	4.52658e-16	0.653	3.54174e-15	0.6388	3.2447e-08
4023468	ARHGEF6	0.518	2.94174e-08	0.719	1.10085e-17	0.568	1.50128e-10	0.514	4.56261e-08	0.474	8.90479e-08	0.5586	3.28483e-08
3430983	ACACB	0.56	8.94644e-10	0.603	3.03813e-11	0.512	1.90882e-08	0.499	1.33938e-07	0.502	1.13229e-08	0.5352	3.30549e-08
2807404	OSMR	0.607	8.29656e-12	0.674	7.5811e-15	0.539	2.07327e-09	0.503	9.98472e-08	0.478	6.79793e-08	0.5602	3.39816e-08
2422734	TGFBR3	0.603	1.23723e-11	0.69	8.82414e-16	0.484	1.56233e-07	0.705	1.13549e-16	0.499	1.46221e-08	0.5962	3.41735e-08
3430277	RFX4	0.723	1.44355e-18	0.81	2.55797e-25	0.628	2.52413e-13	0.571	4.12273e-10	0.465	1.71324e-07	0.6394	3.43473e-08
3607981	SEMA4B	0.495	1.67552e-07	0.609	1.59287e-11	0.53	4.57991e-09	0.633	9.05264e-13	0.546	2.94629e-10	0.5626	3.44886e-08
3197020	GLIS3	0.649	6.69297e-14	0.625	2.83521e-12	0.483	1.70022e-07	0.592	6.04213e-11	0.522	2.39107e-09	0.5742	3.44953e-08
3862213	FCGBP	0.555	1.33202e-09	0.566	1.00887e-09	0.538	2.17996e-09	0.501	1.15752e-07	0.482	5.30834e-08	0.5284	3.46713e-08
3430274	RFX4	0.742	6.28885e-20	0.802	1.48925e-24	0.683	2.79612e-16	0.655	7.31167e-14	0.465	1.74154e-07	0.6694	3.48308e-08
2807408	OSMR	0.619	2.29127e-12	0.715	2.15521e-17	0.485	1.5418e-07	0.541	5.59136e-09	0.493	2.29442e-08	0.5706	3.65436e-08
3735207	ITGB4	0.677	1.61634e-15	0.746	1.35745e-19	0.631	1.7356e-13	0.706	8.87343e-17	0.464	1.83482e-07	0.6448	3.66965e-08
3204821	CREB3,TLN1	0.592	4.09177e-11	0.676	5.94617e-15	0.637	8.6226e-14	0.495	1.85871e-07	0.673	2.76508e-16	0.6146	3.71825e-08
3459156	LRIG3	0.57	3.32035e-10	0.522	3.72112e-08	0.485	1.50297e-07	0.69	8.55134e-16	0.697	8.89354e-18	0.5928	3.7568e-08
3406604	MGST1	0.646	9.7252e-14	0.75	6.48861e-20	0.573	8.72854e-11	0.497	1.51847e-07	0.487	3.63416e-08	0.5906	3.76553e-08
3137542	ASPH	0.666	7.3089e-15	0.646	2.46594e-13	0.699	2.82819e-17	0.514	4.66288e-08	0.468	1.42237e-07	0.5986	3.77732e-08
3333332	BEST1	0.7	5.53528e-17	0.732	1.42841e-18	0.482	1.88986e-07	0.66	4.0229e-14	0.774	1.81262e-23	0.6696	3.77972e-08
3865347	PPP1R13L	0.61	6.41846e-12	0.616	7.85526e-12	0.482	1.88704e-07	0.551	2.39042e-09	0.536	7.25101e-10	0.559	3.83667e-08
3735202	ITGB4	0.625	1.10636e-12	0.664	2.85439e-14	0.646	3.05258e-14	0.702	1.61128e-16	0.463	1.92419e-07	0.62	3.84841e-08
3786884	SLC14A1	0.678	1.49046e-15	0.719	1.15825e-17	0.59	1.63511e-11	0.57	4.75976e-10	0.463	1.95851e-07	0.604	3.92687e-08
2400549	ECE1	0.611	5.55166e-12	0.623	3.36217e-12	0.481	2.04785e-07	0.596	4.1565e-11	0.594	3.11425e-12	0.581	4.09676e-08
3627311	ANXA2	0.516	3.47379e-08	0.519	4.73372e-08	0.581	3.84576e-11	0.502	1.07504e-07	0.496	1.76638e-08	0.5228	4.14562e-08
2975029	SGK1	0.557	1.12573e-09	0.618	5.82118e-12	0.48	2.06832e-07	0.606	1.51606e-11	0.667	5.73057e-16	0.5856	4.15957e-08
2527759	SLC11A1	0.506	7.47568e-08	0.616	7.48666e-12	0.489	1.13487e-07	0.525	1.97783e-08	0.547	2.66796e-10	0.5366	4.16593e-08
3441851	TNFRSF1A	0.579	1.53085e-10	0.668	1.56721e-14	0.623	4.57064e-13	0.501	1.20796e-07	0.474	8.87489e-08	0.569	4.19396e-08
2458935	ITPKB	0.637	2.6522e-13	0.749	7.69418e-20	0.743	4.1644e-20	0.493	2.14402e-07	0.578	1.5684e-11	0.64	4.28836e-08
3662240	MT1IP	0.539	5.46079e-09	0.768	1.96852e-21	0.657	7.87809e-15	0.554	1.8472e-09	0.462	2.11853e-07	0.596	4.38322e-08
3108292	CPQ	0.627	8.83742e-13	0.67	1.19425e-14	0.48	2.19229e-07	0.57	4.71939e-10	0.681	9.03569e-17	0.6056	4.39404e-08
2534017	CXCR7	0.548	2.55346e-09	0.705	9.60015e-17	0.503	3.88738e-08	0.657	5.95823e-14	0.464	1.80564e-07	0.5754	4.43983e-08
3935247	LSS	0.527	1.4421e-08	0.693	5.85344e-16	0.48	2.13206e-07	0.583	1.37323e-10	0.688	3.24922e-17	0.5942	4.55528e-08
3735212	ITGB4	0.59	4.7941e-11	0.693	5.39794e-16	0.673	9.95152e-16	0.694	5.14262e-16	0.461	2.28168e-07	0.6222	4.56433e-08
2480526	LOC100130429,LOC100130642,LOC100506142,RHOQ,PIGF	0.545	3.3654e-09	0.674	7.15662e-15	0.746	2.36473e-20	0.492	2.27765e-07	0.571	3.02989e-11	0.6056	4.62321e-08
3430302	RFX4	0.66	1.60268e-14	0.813	1.18697e-25	0.609	2.06216e-12	0.667	1.63853e-14	0.461	2.32651e-07	0.642	4.65306e-08
3997956	PRKX,PRKY	0.566	4.92258e-10	0.627	2.27134e-12	0.605	3.40578e-12	0.491	2.30262e-07	0.524	2.01648e-09	0.5626	4.65554e-08
2899173	HIST1H1E	0.492	2.11276e-07	0.528	2.25002e-08	0.589	1.75003e-11	0.628	1.52121e-12	0.595	2.59191e-12	0.5664	4.67595e-08
2714491	FGFRL1	0.575	2.21396e-10	0.694	4.83336e-16	0.683	2.6728e-16	0.574	3.16078e-10	0.46	2.42414e-07	0.5972	4.85904e-08
2699639	PLSCR4	0.707	2.02228e-17	0.815	8.05465e-26	0.623	4.70412e-13	0.625	2.02907e-12	0.46	2.4392e-07	0.646	4.87844e-08
2699637	PLSCR4	0.657	2.24776e-14	0.751	5.15621e-20	0.587	2.19099e-11	0.547	3.21203e-09	0.46	2.41589e-07	0.6004	4.89646e-08
3848090	C3	0.49	2.45502e-07	0.584	1.82538e-10	0.642	5.06632e-14	0.613	7.82964e-12	0.591	3.96325e-12	0.584	4.91392e-08
3527728	RNASE2,ECRP	0.51	5.55179e-08	0.588	1.23867e-10	0.481	1.92451e-07	0.571	4.12286e-10	0.564	5.67958e-11	0.5428	4.97123e-08
3966009	TYMP,ODF3B	0.522	2.27718e-08	0.622	3.75518e-12	0.497	6.18122e-08	0.505	8.62095e-08	0.476	8.22069e-08	0.5244	5.06008e-08
2652518	FNDC3B	0.489	2.51305e-07	0.677	5.13609e-15	0.615	1.06717e-12	0.645	2.32396e-13	0.517	3.46925e-09	0.5886	5.09551e-08
3901067	CD93	0.512	4.8411e-08	0.649	1.7571e-13	0.52	1.02166e-08	0.494	1.90676e-07	0.507	7.90805e-09	0.5364	5.14425e-08
3090626	DOCK5	0.5	1.14379e-07	0.608	1.67447e-11	0.486	1.40532e-07	0.544	4.12367e-09	0.653	3.33372e-15	0.5582	5.18103e-08
3090537	DOCK5	0.49	2.4383e-07	0.531	1.85324e-08	0.582	3.51202e-11	0.538	6.80407e-09	0.641	1.49244e-14	0.5564	5.38403e-08
3333328	BEST1	0.628	7.63868e-13	0.681	2.89012e-15	0.477	2.70532e-07	0.726	5.11166e-18	0.783	2.79789e-24	0.659	5.41066e-08
2922655	DSE	0.514	4.1741e-08	0.525	2.95104e-08	0.515	1.48414e-08	0.495	1.8425e-07	0.549	2.32466e-10	0.5196	5.4115e-08
2903022	LOC100293534,C4A,C4B	0.578	1.55532e-10	0.641	4.61935e-13	0.562	2.62568e-10	0.609	1.0739e-11	0.458	2.72157e-07	0.5696	5.45174e-08
2873901	MARCH3	0.668	5.28723e-15	0.724	5.36251e-18	0.507	2.92069e-08	0.491	2.46061e-07	0.58	1.28101e-11	0.594	5.50561e-08
3979694	MSN	0.612	5.15279e-12	0.663	3.25733e-14	0.553	5.66521e-10	0.489	2.68661e-07	0.507	7.93219e-09	0.5648	5.54329e-08
3400656	ADIPOR2	0.591	4.2943e-11	0.645	2.72615e-13	0.6	5.59522e-12	0.488	2.86827e-07	0.642	1.43248e-14	0.5932	5.73752e-08
3752261	EVI2B	0.498	1.38742e-07	0.57	6.7372e-10	0.486	1.40005e-07	0.537	7.57592e-09	0.678	1.45625e-16	0.5538	5.73993e-08
2807409	OSMR	0.563	6.43625e-10	0.661	4.01845e-14	0.508	2.5504e-08	0.515	4.13068e-08	0.461	2.21591e-07	0.5416	5.7809e-08
2951579	FKBP5,LOC285847	0.5	1.1942e-07	0.57	6.65852e-10	0.509	2.50452e-08	0.549	2.76067e-09	0.467	1.47435e-07	0.519	5.90654e-08
2951581	FKBP5,LOC285847	0.502	1.03022e-07	0.555	2.52151e-09	0.551	7.06292e-10	0.504	9.76959e-08	0.472	1.05602e-07	0.5168	6.19095e-08
2896575	GMPR	0.59	4.91248e-11	0.63	1.51036e-12	0.699	2.83548e-17	0.739	5.91173e-19	0.456	3.15655e-07	0.6228	6.31412e-08
3819499	ANGPTL4	0.622	1.6478e-12	0.712	3.42995e-17	0.641	5.83446e-14	0.487	3.17126e-07	0.56	8.44278e-11	0.6044	6.34425e-08
3688898	SLC6A10P,SLC6A8,LOC653562	0.491	2.20891e-07	0.582	2.29362e-10	0.491	9.93439e-08	0.596	4.05766e-11	0.612	4.533e-13	0.5544	6.41011e-08
2854095	MIR3650,LIFR-AS1,LIFR	0.68	1.12254e-15	0.819	3.11509e-26	0.476	2.82769e-07	0.516	3.86653e-08	0.606	8.53486e-13	0.6194	6.42871e-08
3340611	SERPINH1	0.489	2.61076e-07	0.57	6.76136e-10	0.64	6.12364e-14	0.51	6.24389e-08	0.541	4.7467e-10	0.55	6.49332e-08
2807401	OSMR	0.545	3.31517e-09	0.577	3.66197e-10	0.619	6.97129e-13	0.487	3.20281e-07	0.506	8.21443e-09	0.5468	6.64355e-08
2807423	OSMR	0.597	2.42546e-11	0.71	4.29384e-17	0.491	9.6778e-08	0.495	1.80096e-07	0.481	5.61464e-08	0.5548	6.66089e-08
3300650	MYOF	0.485	3.38452e-07	0.583	2.04065e-10	0.695	4.84331e-17	0.593	5.68872e-11	0.544	3.59784e-10	0.58	6.78146e-08
3655739	MVP	0.536	7.28552e-09	0.592	8.88424e-11	0.475	3.09791e-07	0.523	2.30026e-08	0.674	2.21301e-16	0.56	6.80335e-08
3527631	ANG,RNASE4	0.486	3.17125e-07	0.608	1.7346e-11	0.505	3.24479e-08	0.63	1.15823e-12	0.627	8.08011e-14	0.5712	6.99184e-08
3549769	SERPINA3	0.484	3.60467e-07	0.582	2.23783e-10	0.572	9.8026e-11	0.587	9.69581e-11	0.524	1.93493e-09	0.5498	7.25642e-08
2902963	LOC100293534,C4A,C4B	0.61	6.42818e-12	0.649	1.78596e-13	0.473	3.56467e-07	0.638	5.26647e-13	0.503	1.07543e-08	0.5746	7.34457e-08
2693224	OSBPL11	0.578	1.57931e-10	0.61	1.38793e-11	0.472	3.72709e-07	0.558	1.29692e-09	0.56	8.3541e-11	0.5556	7.48522e-08
2409119	SLC2A1	0.539	5.34175e-09	0.505	1.24582e-07	0.612	1.5223e-12	0.491	2.31142e-07	0.5	1.33129e-08	0.5294	7.48759e-08
3735210	ITGB4	0.641	1.7615e-13	0.72	9.3216e-18	0.62	6.14576e-13	0.755	3.88192e-20	0.454	3.77026e-07	0.638	7.54053e-08
3441725	LOC100289038,TPTEP1,VWF	0.516	3.58045e-08	0.491	3.3277e-07	0.542	1.58665e-09	0.558	1.29856e-09	0.497	1.70328e-08	0.5208	7.76984e-08
3090563	DOCK5	0.502	1.00198e-07	0.604	2.53648e-11	0.557	4.26231e-10	0.488	2.90158e-07	0.627	8.23905e-14	0.5556	7.81615e-08
3408844	SSPN	0.696	1.04815e-16	0.775	5.34484e-22	0.471	3.9215e-07	0.696	3.94189e-16	0.652	4.10733e-15	0.658	7.84301e-08
2400566	ECE1	0.602	1.41363e-11	0.632	1.21865e-12	0.64	5.98473e-14	0.483	4.01367e-07	0.689	2.91743e-17	0.6092	8.02766e-08
3377807	RELA	0.695	1.15401e-16	0.786	4.75549e-23	0.47	4.16955e-07	0.615	5.78023e-12	0.798	1.52082e-25	0.6728	8.33921e-08
2902970	LOC100293534,C4A,C4B	0.688	3.30943e-16	0.665	2.36187e-14	0.647	2.57647e-14	0.661	3.57195e-14	0.451	4.34837e-07	0.6224	8.69674e-08
3442950	C3AR1	0.552	1.7954e-09	0.63	1.62677e-12	0.47	4.38961e-07	0.631	1.10885e-12	0.627	7.89041e-14	0.582	8.81519e-08
2363763	FCGR2A,FCGR2C	0.563	6.31903e-10	0.667	1.80406e-14	0.469	4.61733e-07	0.623	2.57013e-12	0.645	9.73624e-15	0.5934	9.24735e-08
3862226	FCGBP	0.543	4.06253e-09	0.567	9.37139e-10	0.551	7.34004e-10	0.481	4.73242e-07	0.534	8.56149e-10	0.5352	9.59664e-08
3075568	ZC3HAV1	0.491	2.17319e-07	0.588	1.29843e-10	0.477	2.62671e-07	0.59	7.44288e-11	0.534	8.35168e-10	0.536	9.62058e-08
3446936	ABCC9	0.599	1.97869e-11	0.663	3.19197e-14	0.468	4.83981e-07	0.608	1.2201e-11	0.532	1.0415e-09	0.574	9.70109e-08
2857255	PPAP2A	0.579	1.43281e-10	0.705	1.02262e-16	0.565	1.97947e-10	0.481	4.87082e-07	0.632	4.41494e-14	0.5924	9.74847e-08
2422758	TGFBR3	0.631	5.62962e-13	0.707	7.32873e-17	0.511	2.10748e-08	0.65	1.36892e-13	0.45	4.70578e-07	0.5898	9.83307e-08
3803004	DSC2	0.584	8.7491e-11	0.68	3.15905e-15	0.479	2.28468e-07	0.489	2.69668e-07	0.585	7.69407e-12	0.5634	9.96462e-08
2593797	LINC00649,RFTN2	0.74	8.94589e-20	0.725	4.58034e-18	0.614	1.26887e-12	0.48	5.06416e-07	0.62	1.79218e-13	0.6358	1.01283e-07
3430281	RFX4	0.715	6.02781e-18	0.783	9.73585e-23	0.564	2.05608e-10	0.48	4.93628e-07	0.49	2.74387e-08	0.6064	1.04254e-07
3905162	TGM2	0.533	9.0012e-09	0.641	4.27788e-13	0.606	3.08484e-12	0.482	4.39508e-07	0.477	7.42433e-08	0.5478	1.04551e-07
2913700	CD109	0.539	5.59898e-09	0.683	2.31147e-15	0.64	6.3255e-14	0.485	3.54294e-07	0.465	1.68677e-07	0.5624	1.05714e-07
3300686	MYOF	0.479	5.32441e-07	0.558	1.98911e-09	0.673	9.72623e-16	0.63	1.19287e-12	0.584	8.10892e-12	0.5848	1.06888e-07
3379292	UNC93B1	0.51	5.70595e-08	0.487	4.43877e-07	0.599	6.57828e-12	0.528	1.51226e-08	0.493	2.33953e-08	0.5234	1.07892e-07
2370941	NPL	0.632	4.84488e-13	0.77	1.37751e-21	0.51	2.30355e-08	0.661	3.44913e-14	0.449	5.17499e-07	0.6044	1.08107e-07
2951578	FKBP5,LOC285847	0.514	4.20966e-08	0.532	1.7076e-08	0.531	3.91705e-09	0.499	1.38577e-07	0.455	3.45515e-07	0.5062	1.09436e-07
3735182	ITGB4	0.709	1.48913e-17	0.696	3.86296e-16	0.693	6.74102e-17	0.662	3.08367e-14	0.448	5.48833e-07	0.6416	1.09767e-07
3905165	TGM2	0.486	3.22681e-07	0.62	4.85795e-12	0.68	3.74266e-16	0.508	7.06969e-08	0.466	1.59419e-07	0.552	1.1056e-07
2857211	PPAP2A	0.507	6.67984e-08	0.6	3.93003e-11	0.471	4.05866e-07	0.506	8.01015e-08	0.652	4.20851e-15	0.5472	1.10561e-07
3134022	CEBPD	0.572	3.00454e-10	0.642	3.96747e-13	0.544	1.37778e-09	0.479	5.29529e-07	0.494	2.17491e-08	0.5462	1.10591e-07
3502575	LAMP1	0.572	2.9736e-10	0.484	5.36775e-07	0.511	1.98949e-08	0.597	3.72781e-11	0.785	1.81771e-24	0.5898	1.11401e-07
3441726	LOC100289038,TPTEP1,VWF	0.508	6.52979e-08	0.517	5.49423e-08	0.586	2.41015e-11	0.512	5.28583e-08	0.452	4.06871e-07	0.515	1.15999e-07
3862221	FCGBP	0.5	1.14543e-07	0.506	1.14854e-07	0.607	2.78936e-12	0.486	3.4033e-07	0.503	1.09045e-08	0.5204	1.16127e-07
2902978	LOC100293534,C4A,C4B	0.538	5.77205e-09	0.649	1.69371e-13	0.549	8.68567e-10	0.59	7.10899e-11	0.447	5.75395e-07	0.5546	1.16421e-07
3357844	IFITM3	0.655	3.10834e-14	0.767	2.50341e-21	0.649	1.99622e-14	0.56	1.14001e-09	0.447	5.83125e-07	0.6156	1.16853e-07
2515687	ITGA6	0.608	7.84515e-12	0.632	1.3123e-12	0.58	4.58936e-11	0.478	5.94429e-07	0.6	1.52194e-12	0.5796	1.18897e-07
3766838	PECAM1	0.517	3.16963e-08	0.63	1.57359e-12	0.641	5.41677e-14	0.483	4.01789e-07	0.466	1.64263e-07	0.5474	1.1955e-07
3396252	HEPACAM,HEPN1	0.701	5.10889e-17	0.698	2.54154e-16	0.541	1.78509e-09	0.477	5.97548e-07	0.623	1.22156e-13	0.608	1.19867e-07
3662136	MT1L	0.644	1.20691e-13	0.797	4.65091e-24	0.645	3.43483e-14	0.563	8.26712e-10	0.446	6.02417e-07	0.619	1.20649e-07
3577632	SERPINA1	0.499	1.23874e-07	0.606	2.10553e-11	0.578	5.32726e-11	0.48	5.07254e-07	0.577	1.64959e-11	0.548	1.26244e-07
3062083	PDK4	0.681	9.59248e-16	0.791	1.59228e-23	0.526	6.15138e-09	0.477	6.34828e-07	0.618	2.34536e-13	0.6186	1.28196e-07
2770482	IGFBP7	0.592	3.91928e-11	0.692	6.54009e-16	0.633	1.45357e-13	0.476	6.43724e-07	0.5	1.32421e-08	0.5786	1.31401e-07
3662163	MT1E,MT1JP,MT1M	0.628	7.98276e-13	0.81	2.34754e-25	0.61	1.8686e-12	0.542	5.01612e-09	0.445	6.56426e-07	0.607	1.32289e-07
3331380	SERPING1	0.476	6.51403e-07	0.621	4.20683e-12	0.728	3.92811e-19	0.635	6.70064e-13	0.498	1.49237e-08	0.5916	1.33266e-07
3735183	ITGB4	0.66	1.66304e-14	0.675	6.7556e-15	0.694	5.50151e-17	0.659	4.79539e-14	0.445	6.73201e-07	0.6266	1.3464e-07
2902962	LOC100293534,C4A,C4B	0.616	3.03039e-12	0.663	3.21356e-14	0.629	2.38604e-13	0.695	4.14258e-16	0.445	6.77307e-07	0.6096	1.35462e-07
3186985	TLR4	0.604	1.21074e-11	0.713	2.80466e-17	0.556	4.56862e-10	0.527	1.63799e-08	0.445	6.74806e-07	0.569	1.38331e-07
2902981	LOC100293534,C4A,C4B	0.475	6.64922e-07	0.544	6.51569e-09	0.548	9.26938e-10	0.638	4.86496e-13	0.491	2.72578e-08	0.5392	1.39925e-07
3430986	ACACB	0.739	9.63269e-20	0.737	6.37547e-19	0.463	7.0116e-07	0.606	1.5181e-11	0.608	6.54482e-13	0.6306	1.40235e-07
3393730	MPZL2	0.556	1.20251e-09	0.564	1.16067e-09	0.538	2.32528e-09	0.475	7.06314e-07	0.507	7.59099e-09	0.528	1.43719e-07
2999790	MIR4649,AEBP1	0.522	2.2107e-08	0.569	7.7987e-10	0.634	1.19745e-13	0.604	1.79407e-11	0.444	7.09909e-07	0.5546	1.46563e-07
3973869	CYBB	0.526	1.64783e-08	0.57	7.18109e-10	0.462	7.45842e-07	0.536	8.31579e-09	0.598	2.02244e-12	0.5384	1.54271e-07
3380907	LOC100128494,NUMA1	0.558	1.09117e-09	0.551	3.48898e-09	0.47	4.17915e-07	0.485	3.55535e-07	0.618	2.30983e-13	0.5364	1.55606e-07
2423286	CCDC18,TMED5	0.584	9.05708e-11	0.629	1.7033e-12	0.682	3.11646e-16	0.473	7.83163e-07	0.639	1.88316e-14	0.6014	1.56651e-07
2991902	ITGB8	0.611	5.35649e-12	0.729	2.12379e-18	0.504	3.60579e-08	0.474	7.33537e-07	0.497	1.61795e-08	0.563	1.57156e-07
2770475	IGFBP7	0.592	3.92828e-11	0.727	2.95663e-18	0.632	1.58011e-13	0.473	7.84153e-07	0.503	1.09256e-08	0.5854	1.59024e-07
2951583	FKBP5,LOC285847	0.558	1.04112e-09	0.573	5.04113e-10	0.495	7.17684e-08	0.488	2.96975e-07	0.451	4.33242e-07	0.513	1.60706e-07
3803009	DSC2	0.52	2.54316e-08	0.636	8.40965e-13	0.462	7.5567e-07	0.516	3.9131e-08	0.622	1.46611e-13	0.5512	1.64047e-07
3326721	CD44	0.472	8.30244e-07	0.581	2.63265e-10	0.617	9.43664e-13	0.623	2.56301e-12	0.546	2.93885e-10	0.5678	1.66161e-07
3757865	STAT3	0.658	2.09966e-14	0.702	1.57036e-16	0.583	3.22747e-11	0.472	8.47156e-07	0.666	6.40414e-16	0.6162	1.69438e-07
3430282	RFX4	0.72	2.39233e-18	0.789	2.71592e-23	0.513	1.75351e-08	0.478	5.84536e-07	0.46	2.4522e-07	0.592	1.69458e-07
3610901	IGF1R	0.472	8.5706e-07	0.536	1.27089e-08	0.664	3.14367e-15	0.643	2.89577e-13	0.587	6.12088e-12	0.5804	1.73955e-07
3735213	ITGB4	0.605	1.09998e-11	0.675	6.44471e-15	0.639	7.15429e-14	0.698	3.00747e-16	0.441	8.70498e-07	0.6116	1.74102e-07
2951575	FKBP5,LOC285847	0.474	7.31355e-07	0.538	1.04878e-08	0.562	2.58929e-10	0.547	3.47593e-09	0.468	1.35862e-07	0.5178	1.76288e-07
3934739	ITGB2-AS1,ITGB2	0.505	8.18033e-08	0.567	9.15404e-10	0.529	4.96085e-09	0.473	8.0687e-07	0.543	3.77957e-10	0.5234	1.78985e-07
3988584	IL13RA1	0.548	2.53501e-09	0.682	2.43992e-15	0.459	9.00717e-07	0.59	7.0811e-11	0.672	3.17842e-16	0.5902	1.80665e-07
2711226	ATP13A4	0.547	2.85382e-09	0.675	6.8659e-15	0.472	3.60203e-07	0.585	1.19221e-10	0.448	5.45888e-07	0.5454	1.81813e-07
3374961	MS4A6A	0.56	8.47451e-10	0.578	3.46075e-10	0.459	9.18438e-07	0.574	3.25375e-10	0.559	8.8576e-11	0.546	1.84009e-07
3108308	CPQ	0.651	4.672e-14	0.741	2.72656e-19	0.458	9.53337e-07	0.579	1.93696e-10	0.686	4.75649e-17	0.623	1.90706e-07
2476567	LTBP1	0.656	2.53416e-14	0.693	5.8492e-16	0.458	9.6491e-07	0.693	5.36277e-16	0.578	1.48919e-11	0.6156	1.92985e-07
2791067	CTSO	0.502	1.01207e-07	0.595	6.6768e-11	0.46	8.6706e-07	0.582	1.54589e-10	0.506	8.09716e-09	0.529	1.95317e-07
3662256	MT1X	0.641	1.64159e-13	0.806	6.18568e-25	0.541	1.7338e-09	0.523	2.27838e-08	0.439	9.89764e-07	0.59	2.02856e-07
3811441	BCL2	0.544	3.53797e-09	0.691	7.2041e-16	0.707	8.71049e-18	0.469	1.02181e-06	0.542	4.17441e-10	0.5906	2.05154e-07
3087689	SLC7A2	0.675	2.21729e-15	0.639	5.7836e-13	0.456	1.06177e-06	0.549	2.75867e-09	0.529	1.26571e-09	0.5696	2.13159e-07
3129097	CLU	0.56	8.84648e-10	0.617	6.47706e-12	0.695	4.69296e-17	0.53	1.29087e-08	0.437	1.1076e-06	0.5678	2.2428e-07
2458925	ITPKB	0.682	8.55615e-16	0.687	1.34894e-15	0.691	7.93062e-17	0.468	1.12314e-06	0.527	1.50144e-09	0.611	2.24929e-07
3836753	HIF3A	0.535	7.43955e-09	0.68	3.23052e-15	0.518	1.162e-08	0.569	5.08006e-10	0.437	1.11164e-06	0.5478	2.26241e-07
3340610	SERPINH1	0.493	1.98739e-07	0.51	8.52701e-08	0.601	5.10175e-12	0.472	8.64074e-07	0.52	2.61904e-09	0.5192	2.30141e-07
3862215	FCGBP	0.512	4.72651e-08	0.475	9.12909e-07	0.489	1.08654e-07	0.507	7.8313e-08	0.516	3.83963e-09	0.4998	2.30196e-07
3448118	BHLHE41,SSPN	0.516	3.40699e-08	0.545	5.77191e-09	0.456	1.12261e-06	0.579	2.01757e-10	0.702	4.60803e-18	0.5596	2.32531e-07
3662161	MT1E,MT1JP,MT1M	0.639	2.2459e-13	0.842	7.42014e-29	0.764	1.49087e-21	0.622	3.03957e-12	0.436	1.16876e-06	0.6606	2.33752e-07
3692944	OGFOD1,BBS2	0.502	9.93558e-08	0.6	4.01766e-11	0.462	7.31744e-07	0.486	3.45262e-07	0.612	4.4491e-13	0.5324	2.3528e-07
3735168	ITGB4	0.676	1.78278e-15	0.672	9.78273e-15	0.705	1.09143e-17	0.723	6.97229e-18	0.436	1.19174e-06	0.6424	2.38348e-07
2999779	MIR4649,AEBP1	0.51	5.41891e-08	0.559	1.76531e-09	0.464	6.29181e-07	0.55	2.56845e-09	0.449	5.04913e-07	0.5064	2.38523e-07
3980805	MED12	0.513	4.27567e-08	0.472	1.12007e-06	0.505	3.25232e-08	0.708	6.97797e-17	0.729	6.36129e-20	0.5854	2.39071e-07
4027199	FLNA	0.5	1.12717e-07	0.584	1.85711e-10	0.591	1.48911e-11	0.551	2.47408e-09	0.437	1.08127e-06	0.5326	2.39332e-07
3405771	EMP1	0.572	2.87473e-10	0.574	5.03726e-10	0.604	3.79431e-12	0.467	1.1951e-06	0.518	3.3034e-09	0.547	2.39839e-07
3087684	SLC7A2	0.667	6.32952e-15	0.74	3.79448e-19	0.516	1.37128e-08	0.467	1.19908e-06	0.553	1.53305e-10	0.5886	2.4259e-07
3405778	EMP1	0.467	1.13227e-06	0.674	7.05532e-15	0.569	1.34963e-10	0.508	6.91357e-08	0.498	1.54066e-08	0.5432	2.4339e-07
3569756	ZFP36L1	0.607	8.41239e-12	0.738	5.40579e-19	0.636	9.45484e-14	0.466	1.22757e-06	0.546	3.09063e-10	0.5986	2.45578e-07
3753575	SLFN13,SLFN11	0.482	4.10169e-07	0.588	1.30226e-10	0.461	7.74569e-07	0.513	4.97293e-08	0.569	3.43355e-11	0.5226	2.46926e-07
2457581	MIA3,AIDA	0.524	1.8804e-08	0.603	2.84065e-11	0.454	1.21488e-06	0.556	1.58182e-09	0.632	4.30883e-14	0.5538	2.47059e-07
3009413	HSPB1	0.558	1.05812e-09	0.674	7.41928e-15	0.741	5.62553e-20	0.466	1.24305e-06	0.517	3.48435e-09	0.5912	2.49519e-07
2770477	IGFBP7	0.606	9.87585e-12	0.659	4.95971e-14	0.614	1.25823e-12	0.468	1.09581e-06	0.465	1.67e-07	0.5624	2.52565e-07
3393729	MPZL2	0.536	6.75862e-09	0.628	1.96766e-12	0.526	6.22495e-09	0.466	1.2375e-06	0.493	2.18823e-08	0.5298	2.54473e-07
2356132	TXNIP	0.639	2.10112e-13	0.717	1.50306e-17	0.454	1.25304e-06	0.641	3.58057e-13	0.485	4.27745e-08	0.5872	2.59163e-07
2821050	C5orf27	0.538	6.04278e-09	0.602	3.13138e-11	0.484	1.59118e-07	0.541	5.41711e-09	0.437	1.1273e-06	0.5204	2.59581e-07
3218558	ABCA1	0.68	1.11071e-15	0.79	1.94558e-23	0.459	8.69331e-07	0.483	4.0303e-07	0.489	3.10291e-08	0.5802	2.60678e-07
3862252	FCGBP	0.497	1.43056e-07	0.508	1.0179e-07	0.509	2.35658e-08	0.472	8.32187e-07	0.461	2.21204e-07	0.4894	2.64361e-07
3087694	SLC7A2	0.696	1.01867e-16	0.687	1.19584e-15	0.453	1.34458e-06	0.552	2.13822e-09	0.554	1.4239e-10	0.5884	2.69372e-07
3300637	MYOF	0.465	1.34518e-06	0.553	3.01517e-09	0.596	8.68832e-12	0.567	6.17111e-10	0.568	3.84738e-11	0.5498	2.69772e-07
3994839	MTM1	0.599	1.99007e-11	0.651	1.41952e-13	0.453	1.35548e-06	0.559	1.19359e-09	0.692	1.91985e-17	0.5908	2.71339e-07
2370963	NPL	0.608	7.43262e-12	0.719	1.08309e-17	0.58	4.41746e-11	0.531	1.26516e-08	0.434	1.34604e-06	0.5744	2.71748e-07
3862210	FCGBP	0.518	2.90555e-08	0.541	8.1712e-09	0.564	2.1417e-10	0.465	1.38023e-06	0.539	5.61907e-10	0.5254	2.83647e-07
3197101	GLIS3	0.574	2.37651e-10	0.573	5.41616e-10	0.453	1.2919e-06	0.601	2.58031e-11	0.469	1.2733e-07	0.534	2.84007e-07
2363829	FCGR2B	0.541	4.82567e-09	0.581	2.39554e-10	0.452	1.46055e-06	0.62	3.4365e-12	0.61	5.39421e-13	0.5608	2.93124e-07
3662195	MT1B	0.609	7.15503e-12	0.844	5.30467e-29	0.719	1.39137e-18	0.62	3.47487e-12	0.432	1.49299e-06	0.6448	2.98601e-07
3431061	ACACB	0.499	1.25739e-07	0.647	2.12769e-13	0.523	7.59393e-09	0.533	1.04074e-08	0.434	1.38245e-06	0.5272	3.05237e-07
3264379	ACSL5	0.494	1.76901e-07	0.658	5.90284e-14	0.539	2.00708e-09	0.496	1.62992e-07	0.436	1.20089e-06	0.5246	3.08558e-07
3847628	RFX2	0.487	3.03877e-07	0.524	3.04912e-08	0.478	2.49438e-07	0.582	1.46101e-10	0.439	9.63278e-07	0.502	3.09446e-07
3662176	MT1DP	0.586	7.2658e-11	0.791	1.59369e-23	0.638	8.2336e-14	0.536	8.0799e-09	0.432	1.56028e-06	0.5966	3.13686e-07
3862218	FCGBP	0.571	3.23078e-10	0.575	4.55637e-10	0.551	7.16793e-10	0.462	1.59748e-06	0.547	2.68409e-10	0.5412	3.19848e-07
3725431	CALCOCO2	0.653	4.02854e-14	0.702	1.52586e-16	0.533	3.50434e-09	0.462	1.60973e-06	0.661	1.32803e-15	0.6022	3.22647e-07
3174850	ANXA1	0.466	1.23814e-06	0.514	6.54317e-08	0.475	3.04728e-07	0.542	5.15239e-09	0.567	4.48163e-11	0.5128	3.22699e-07
2901641	HLA-E	0.508	6.21679e-08	0.581	2.49075e-10	0.486	1.35241e-07	0.648	1.70725e-13	0.433	1.42421e-06	0.5312	3.24373e-07
3137569	ASPH	0.596	2.62375e-11	0.623	3.42305e-12	0.614	1.27834e-12	0.54	5.92195e-09	0.431	1.62351e-06	0.5608	3.25892e-07
3735201	ITGB4	0.713	8.26981e-18	0.728	2.56253e-18	0.607	2.5999e-12	0.661	3.79308e-14	0.431	1.63955e-06	0.628	3.2791e-07
3300625	MYOF	0.465	1.28126e-06	0.589	1.14038e-10	0.471	4.00389e-07	0.538	7.06588e-09	0.521	2.41525e-09	0.5168	3.38248e-07
3122497	ANGPT2	0.499	1.29525e-07	0.48	6.76428e-07	0.546	1.11437e-09	0.473	7.83651e-07	0.471	1.13529e-07	0.4938	3.40849e-07
3431034	ACACB	0.62	2.04299e-12	0.657	6.29843e-14	0.564	2.13462e-10	0.547	3.32436e-09	0.43	1.71577e-06	0.5636	3.43861e-07
3430995	ACACB	0.656	2.5225e-14	0.784	8.30837e-23	0.449	1.73318e-06	0.628	1.50475e-12	0.577	1.58805e-11	0.6188	3.4664e-07
3415981	SP1	0.482	4.24407e-07	0.661	3.87404e-14	0.454	1.23916e-06	0.507	7.42834e-08	0.64	1.79963e-14	0.5488	3.47571e-07
3380917	LOC100128494,NUMA1	0.484	3.6558e-07	0.485	5.01343e-07	0.459	9.13847e-07	0.575	2.87217e-10	0.692	1.86647e-17	0.539	3.56211e-07
3441746	LOC100289038,TPTEP1,VWF	0.571	3.12941e-10	0.595	6.78093e-11	0.498	5.78785e-08	0.553	1.99876e-09	0.43	1.76852e-06	0.5294	3.65755e-07
3766833	PECAM1	0.523	2.00498e-08	0.64	4.82052e-13	0.61	2.01784e-12	0.478	5.90931e-07	0.435	1.22843e-06	0.5372	3.67882e-07
2363767	FCGR2A,FCGR2C	0.486	3.17815e-07	0.619	5.6514e-12	0.45	1.58651e-06	0.638	5.05677e-13	0.633	3.98876e-14	0.5652	3.80866e-07
3218560	ABCA1	0.656	2.75132e-14	0.691	7.25375e-16	0.447	1.89216e-06	0.53	1.34741e-08	0.507	7.58371e-09	0.5662	3.82644e-07
3108613	LOC100506558,MATN2	0.47	9.26223e-07	0.516	5.82101e-08	0.559	3.53668e-10	0.528	1.52755e-08	0.44	9.15491e-07	0.5026	3.83111e-07
3062087	PDK4	0.662	1.24454e-14	0.758	1.27007e-20	0.576	6.43302e-11	0.459	1.92243e-06	0.661	1.30413e-15	0.6232	3.84498e-07
3441745	LOC100289038,TPTEP1,VWF	0.569	3.81568e-10	0.616	7.18458e-12	0.528	5.07228e-09	0.577	2.40155e-10	0.428	1.94414e-06	0.5436	3.89968e-07
3442486	C1R	0.46	1.78188e-06	0.502	1.54117e-07	0.6	5.9872e-12	0.609	1.09922e-11	0.493	2.19076e-08	0.5328	3.91584e-07
3553913	KLC1	0.672	3.41316e-15	0.719	1.06357e-17	0.662	4.02303e-15	0.54	5.96785e-09	0.428	2.00461e-06	0.6042	4.02116e-07
2728429	REST	0.697	9.46097e-17	0.794	8.43928e-24	0.567	1.65526e-10	0.458	2.09117e-06	0.629	6.73575e-14	0.629	4.18267e-07
3301279	SORBS1	0.478	5.5414e-07	0.602	3.07287e-11	0.592	1.34198e-11	0.652	1.04999e-13	0.432	1.56731e-06	0.5512	4.24299e-07
2690732	IGSF11	0.477	5.84622e-07	0.467	1.56374e-06	0.567	1.68079e-10	0.725	5.18767e-18	0.653	3.71691e-15	0.5778	4.29706e-07
3693005	MT1G,MT1X	0.609	6.66934e-12	0.836	3.97125e-28	0.754	7.71153e-21	0.663	2.75867e-14	0.426	2.2247e-06	0.6576	4.44941e-07
3905152	TGM2	0.466	1.25486e-06	0.506	1.21242e-07	0.649	2.09454e-14	0.486	3.45475e-07	0.449	5.18587e-07	0.5112	4.48034e-07
3442504	C1R	0.509	6.14275e-08	0.495	2.54034e-07	0.629	2.38717e-13	0.484	3.97138e-07	0.432	1.55199e-06	0.5098	4.52917e-07
3973870	CYBB	0.518	3.00896e-08	0.494	2.6602e-07	0.451	1.48912e-06	0.48	5.07917e-07	0.601	1.47106e-12	0.5088	4.5863e-07
2951595	FKBP5,LOC285847	0.491	2.19711e-07	0.57	6.71201e-10	0.586	2.45376e-11	0.461	1.77265e-06	0.454	3.56912e-07	0.5124	4.69994e-07
2995596	AQP1	0.532	9.54535e-09	0.565	1.11202e-09	0.574	7.91365e-11	0.504	9.64447e-08	0.425	2.32567e-06	0.52	4.86571e-07
3458919	CTDSP2	0.632	4.92731e-13	0.552	3.37025e-09	0.443	2.47553e-06	0.567	6.18759e-10	0.699	6.97059e-18	0.5786	4.95903e-07
3403108	PTPN6	0.472	8.44072e-07	0.551	3.60226e-09	0.449	1.70704e-06	0.552	2.24495e-09	0.624	1.1667e-13	0.5296	5.11392e-07
3766819	PECAM1	0.554	1.43159e-09	0.626	2.42214e-12	0.656	9.25538e-15	0.458	2.09923e-06	0.451	4.57746e-07	0.549	5.11681e-07
2674095	LAMB2	0.685	5.13206e-16	0.75	5.72976e-20	0.602	4.58508e-12	0.64	3.90008e-13	0.424	2.5689e-06	0.6202	5.1378e-07
3300628	MYOF	0.454	2.58369e-06	0.594	7.38044e-11	0.635	1.12334e-13	0.605	1.62087e-11	0.587	6.183e-12	0.575	5.16756e-07
2421906	GBP1,GBP3	0.469	1.02156e-06	0.54	9.29713e-09	0.466	5.79688e-07	0.47	9.83052e-07	0.517	3.38058e-09	0.4924	5.19395e-07
3281623	ARHGAP21	0.459	1.9779e-06	0.496	2.42428e-07	0.471	3.89185e-07	0.525	1.91275e-08	0.499	1.44927e-08	0.49	5.28627e-07
3431060	ACACB	0.502	1.00549e-07	0.646	2.44939e-13	0.443	2.53315e-06	0.509	6.37709e-08	0.564	5.65948e-11	0.5328	5.39506e-07
3735177	ITGB4	0.583	9.91212e-11	0.668	1.66985e-14	0.627	2.91226e-13	0.662	3.33746e-14	0.423	2.70962e-06	0.5926	5.41943e-07
3862209	FCGBP	0.497	1.43509e-07	0.509	9.44334e-08	0.55	8.04084e-10	0.455	2.5099e-06	0.516	3.64478e-09	0.5054	5.50457e-07
3735174	ITGB4	0.71	1.17554e-17	0.684	1.98715e-15	0.653	1.26445e-14	0.578	2.20995e-10	0.422	2.76777e-06	0.6094	5.53598e-07
3662137	MT1L	0.583	9.61714e-11	0.811	1.98631e-25	0.594	1.104e-11	0.536	8.14583e-09	0.422	2.76772e-06	0.5892	5.55194e-07
3431048	ACACB	0.532	9.67168e-09	0.668	1.55025e-14	0.442	2.70262e-06	0.645	2.29755e-13	0.478	6.71478e-08	0.553	5.55888e-07
2807426	OSMR	0.51	5.50368e-08	0.685	1.59875e-15	0.453	1.35928e-06	0.509	6.37789e-08	0.434	1.31921e-06	0.5182	5.59462e-07
3919788	CBR1	0.555	1.34489e-09	0.667	1.76938e-14	0.491	9.99169e-08	0.454	2.73156e-06	0.631	5.2256e-14	0.5596	5.66564e-07
2422740	TGFBR3	0.649	6.22935e-14	0.774	5.53912e-22	0.546	1.09293e-09	0.755	4.32307e-20	0.422	2.88049e-06	0.6292	5.76316e-07
3403113	PTPN6	0.508	6.64135e-08	0.605	2.25166e-11	0.441	2.85127e-06	0.538	6.9367e-09	0.564	5.79971e-11	0.5312	5.8494e-07
2902997	LOC100293534,C4A,C4B	0.505	8.20909e-08	0.511	7.96972e-08	0.466	5.46487e-07	0.576	2.64933e-10	0.425	2.31028e-06	0.4966	6.03765e-07
2951596	FKBP5,LOC285847	0.517	3.15865e-08	0.605	2.24664e-11	0.474	3.30589e-07	0.454	2.73312e-06	0.516	3.75784e-09	0.5132	6.19814e-07
2896576	GMPR	0.516	3.44989e-08	0.612	1.15574e-11	0.628	2.53253e-13	0.704	1.22189e-16	0.421	3.09194e-06	0.5762	6.2529e-07
2896570	GMPR	0.548	2.43313e-09	0.603	2.89671e-11	0.71	5.28783e-18	0.734	1.42232e-18	0.42	3.12695e-06	0.603	6.25882e-07
3627301	ANXA2	0.489	2.59628e-07	0.475	9.34681e-07	0.451	1.47659e-06	0.483	4.22363e-07	0.482	5.244e-08	0.476	6.2914e-07
3087681	SLC7A2	0.651	4.83417e-14	0.704	1.04727e-16	0.439	3.22263e-06	0.629	1.35515e-12	0.576	1.78745e-11	0.5998	6.4453e-07
3333323	BEST1	0.496	1.57574e-07	0.558	1.9133e-09	0.439	3.23332e-06	0.612	8.37761e-12	0.58	1.20155e-11	0.537	6.78566e-07
3281717	PRTFDC1	0.526	1.67409e-08	0.664	2.75815e-14	0.439	3.31296e-06	0.5	1.22495e-07	0.572	2.79903e-11	0.5402	6.90444e-07
3595217	TCF12	0.633	4.25197e-13	0.735	8.59108e-19	0.46	8.60053e-07	0.454	2.59883e-06	0.671	3.48994e-16	0.5906	6.91776e-07
3415978	SP1	0.518	3.06359e-08	0.586	1.63166e-10	0.438	3.46787e-06	0.563	8.73495e-10	0.65	5.38108e-15	0.551	6.99908e-07
3197104	GLIS3	0.592	4.179e-11	0.691	7.05773e-16	0.439	3.2354e-06	0.61	9.84733e-12	0.458	2.7753e-07	0.558	7.02596e-07
2360680	EFNA1	0.59	5.12944e-11	0.651	1.3713e-13	0.457	1.01095e-06	0.455	2.54197e-06	0.672	2.93937e-16	0.565	7.10595e-07
2429877	NAP1L4,CD58	0.495	1.63043e-07	0.572	5.91084e-10	0.569	1.32021e-10	0.45	3.43152e-06	0.605	9.06736e-13	0.5382	7.19058e-07
3934738	ITGB2-AS1,ITGB2	0.449	3.61799e-06	0.529	2.21542e-08	0.542	1.57809e-09	0.515	4.23013e-08	0.607	7.25389e-13	0.5284	7.36804e-07
2969915	LOC100129399,FYN	0.568	4.07361e-10	0.675	6.64612e-15	0.438	3.40875e-06	0.634	8.01946e-13	0.455	3.43387e-07	0.554	7.5051e-07
3264354	ACSL5	0.54	5.17019e-09	0.553	3.0661e-09	0.576	6.76781e-11	0.451	3.12499e-06	0.446	6.293e-07	0.5132	7.5252e-07
3129085	CLU	0.584	8.6271e-11	0.704	1.19253e-16	0.6	5.50526e-12	0.684	1.93048e-15	0.417	3.79351e-06	0.5978	7.5872e-07
2902969	LOC100293534,C4A,C4B	0.616	3.08102e-12	0.611	1.29117e-11	0.62	6.785e-13	0.637	5.93053e-13	0.417	3.8039e-06	0.5802	7.60784e-07
2903020	LOC100293534,C4A,C4B	0.584	9.01623e-11	0.661	3.87154e-14	0.687	1.42598e-16	0.545	4.1027e-09	0.417	3.80052e-06	0.5788	7.60942e-07
2903018	LOC100293534,C4A,C4B	0.613	4.2047e-12	0.672	9.23401e-15	0.546	1.10465e-09	0.628	1.56294e-12	0.417	3.93422e-06	0.5752	7.87065e-07
3662255	MT1X	0.602	1.36998e-11	0.834	6.2469e-28	0.697	3.67683e-17	0.632	9.79606e-13	0.416	3.99464e-06	0.6362	7.98931e-07
2995597	AQP1	0.545	3.27019e-09	0.552	3.32349e-09	0.594	1.05797e-11	0.454	2.62046e-06	0.434	1.38898e-06	0.5158	8.03209e-07
2953505	TREM2	0.45	3.39263e-06	0.56	1.65654e-09	0.464	6.25189e-07	0.645	2.30913e-13	0.563	6.45858e-11	0.5364	8.03909e-07
2440955	FCGR3B	0.497	1.42233e-07	0.633	1.09071e-12	0.448	1.87184e-06	0.459	2.01219e-06	0.548	2.53736e-10	0.517	8.05302e-07
3862236	FCGBP	0.584	8.57581e-11	0.549	4.25138e-09	0.507	2.85284e-08	0.447	4.0071e-06	0.526	1.61517e-09	0.5226	8.08316e-07
3137566	ASPH	0.493	1.89262e-07	0.638	6.43175e-13	0.436	3.81061e-06	0.575	2.90723e-10	0.482	5.07001e-08	0.5248	8.10173e-07
3357851	IFITM3	0.629	7.20627e-13	0.761	7.42271e-21	0.712	3.97099e-18	0.652	9.96069e-14	0.416	4.05931e-06	0.634	8.11862e-07
3331362	SERPING1	0.46	1.79507e-06	0.544	6.42242e-09	0.444	2.29265e-06	0.596	4.0204e-11	0.517	3.36178e-09	0.5122	8.19508e-07
3737406	RNF213	0.609	7.05102e-12	0.653	1.14872e-13	0.435	4.14039e-06	0.682	2.37587e-15	0.706	2.29506e-18	0.617	8.28079e-07
2922663	DSE	0.556	1.30012e-09	0.611	1.30813e-11	0.435	4.16041e-06	0.559	1.18978e-09	0.574	2.2476e-11	0.547	8.32588e-07
3062084	PDK4	0.721	2.09899e-18	0.792	1.51984e-23	0.535	2.8848e-09	0.447	4.17058e-06	0.642	1.45599e-14	0.6274	8.34692e-07
3692954	OGFOD1,BBS2	0.55	2.16264e-09	0.693	5.48897e-16	0.494	7.69926e-08	0.446	4.17841e-06	0.627	8.01902e-14	0.562	8.51514e-07
2751190	PALLD	0.698	8.43817e-17	0.735	8.52104e-19	0.459	8.90273e-07	0.52	2.83144e-08	0.419	3.38095e-06	0.5662	8.59907e-07
3905175	TGM2	0.491	2.30271e-07	0.545	5.86896e-09	0.693	6.07183e-17	0.484	3.78048e-07	0.418	3.6885e-06	0.5262	8.60538e-07
2330740	RPS27,DNALI1	0.528	1.3295e-08	0.599	4.32536e-11	0.437	3.73448e-06	0.479	5.38517e-07	0.482	5.23924e-08	0.505	8.67746e-07
2489447	DOK1	0.489	2.50121e-07	0.575	4.51422e-10	0.435	4.0578e-06	0.517	3.60354e-08	0.58	1.26509e-11	0.5192	8.68884e-07
3357845	IFITM3	0.571	3.08754e-10	0.723	5.59769e-18	0.657	8.20528e-15	0.56	1.13808e-09	0.415	4.35339e-06	0.5852	8.70966e-07
3218545	ABCA1	0.557	1.17499e-09	0.562	1.4217e-09	0.507	2.82408e-08	0.446	4.3425e-06	0.515	3.98958e-09	0.5174	8.75466e-07
3627307	ANXA2	0.46	1.86301e-06	0.459	2.50644e-06	0.565	1.98027e-10	0.526	1.875e-08	0.522	2.3491e-09	0.5064	8.78148e-07
4027232	FLNA	0.481	4.57059e-07	0.461	2.23671e-06	0.557	4.04139e-10	0.489	2.72565e-07	0.433	1.43303e-06	0.4842	8.79954e-07
3441748	LOC100289038,TPTEP1,VWF	0.481	4.41889e-07	0.453	3.58697e-06	0.618	8.04881e-13	0.592	6.00559e-11	0.453	3.96849e-07	0.5194	8.85154e-07
3446930	ABCC9	0.644	1.12396e-13	0.683	2.09308e-15	0.434	4.4364e-06	0.518	3.32126e-08	0.522	2.36082e-09	0.5602	8.94394e-07
3204815	CREB3,TLN1	0.626	9.83023e-13	0.598	4.85215e-11	0.435	4.19323e-06	0.487	3.06797e-07	0.684	6.14532e-17	0.566	9.00015e-07
3236993	VIM	0.573	2.50225e-10	0.644	3.33206e-13	0.433	4.55713e-06	0.573	3.51191e-10	0.525	1.83083e-09	0.5496	9.11913e-07
3264361	ACSL5	0.546	2.91528e-09	0.606	2.21647e-11	0.625	3.62305e-13	0.501	1.18863e-07	0.414	4.4717e-06	0.5384	9.18701e-07
3518420	KCTD12	0.445	4.58829e-06	0.553	3.12518e-09	0.539	2.05256e-09	0.62	3.64213e-12	0.552	1.71417e-10	0.5418	9.18729e-07
2735070	SPP1	0.457	2.25884e-06	0.554	2.90078e-09	0.549	8.87161e-10	0.456	2.36842e-06	0.667	5.60307e-16	0.5366	9.26209e-07
4006230	MAOB,NAA50	0.446	4.25635e-06	0.546	5.30771e-09	0.589	1.77328e-11	0.489	2.69477e-07	0.47	1.2325e-07	0.508	9.30881e-07
2913728	CD109	0.506	7.58191e-08	0.602	3.34561e-11	0.441	2.92976e-06	0.544	4.37911e-09	0.431	1.67103e-06	0.5048	9.36206e-07
3204817	CREB3,TLN1	0.647	8.63941e-14	0.702	1.53293e-16	0.443	2.56643e-06	0.458	2.12139e-06	0.67	4.21448e-16	0.584	9.37565e-07
3592861	SEMA6D	0.492	2.01216e-07	0.466	1.63466e-06	0.472	3.76634e-07	0.455	2.49053e-06	0.626	9.20131e-14	0.5022	9.40609e-07
3430967	ACACB	0.497	1.40942e-07	0.586	1.5295e-10	0.435	4.04869e-06	0.528	1.54305e-08	0.445	6.48097e-07	0.4982	9.70663e-07
2922667	DSE	0.498	1.35339e-07	0.481	6.18422e-07	0.435	4.10532e-06	0.531	1.22709e-08	0.648	6.28049e-15	0.5186	9.7427e-07
3430301	RFX4	0.706	2.27198e-17	0.739	4.58141e-19	0.577	6.31654e-11	0.674	6.96754e-15	0.413	4.90505e-06	0.6218	9.81022e-07
3430289	RFX4	0.725	1.08819e-18	0.806	5.47068e-25	0.463	6.85151e-07	0.447	3.97591e-06	0.459	2.53945e-07	0.58	9.83001e-07
3431628	TCTN1	0.476	6.33101e-07	0.61	1.34334e-11	0.434	4.33037e-06	0.602	2.16132e-11	0.502	1.13243e-08	0.5248	9.94967e-07
3942855	LIMK2	0.648	7.44522e-14	0.729	2.44135e-18	0.435	4.06879e-06	0.47	9.57306e-07	0.694	1.32717e-17	0.5952	1.00522e-06
2999796	MIR4649,AEBP1	0.558	1.05712e-09	0.618	6.05071e-12	0.561	2.88682e-10	0.594	4.77071e-11	0.412	5.12064e-06	0.5486	1.02441e-06
3758295	VAT1	0.443	5.13288e-06	0.574	5.03767e-10	0.616	9.63476e-13	0.586	1.00743e-10	0.732	4.23916e-20	0.5902	1.0267e-06
3385771	CTSC	0.507	6.80712e-08	0.549	4.3515e-09	0.638	8.07336e-14	0.443	5.0811e-06	0.611	5.14757e-13	0.5496	1.03071e-06
3406513	DERA	0.468	1.09664e-06	0.652	1.2935e-13	0.476	2.77679e-07	0.462	1.61247e-06	0.426	2.219e-06	0.4968	1.04116e-06
3301957	PIK3AP1	0.526	1.64557e-08	0.625	2.73568e-12	0.438	3.51436e-06	0.461	1.68318e-06	0.602	1.24226e-12	0.5304	1.0428e-06
3380908	LOC100128494,NUMA1	0.514	3.94485e-08	0.452	3.79608e-06	0.531	4.14114e-09	0.463	1.50477e-06	0.64	1.66005e-14	0.52	1.06889e-06
3662251	MT1X	0.601	1.53179e-11	0.816	5.32049e-26	0.669	1.73505e-15	0.6	2.69394e-11	0.411	5.40082e-06	0.6194	1.08017e-06
2370973	NPL	0.532	9.80371e-09	0.723	5.86089e-18	0.462	7.27273e-07	0.563	8.68961e-10	0.414	4.67696e-06	0.5388	1.08298e-06
2428006	ADORA3	0.443	5.29252e-06	0.622	3.7966e-12	0.484	1.66061e-07	0.653	9.03631e-14	0.568	4.09318e-11	0.554	1.09172e-06
3735187	ITGB4	0.562	7.12921e-10	0.621	4.177e-12	0.533	3.4803e-09	0.505	9.04711e-08	0.411	5.49544e-06	0.5264	1.11802e-06
2807398	OSMR	0.588	5.89573e-11	0.709	5.52984e-17	0.439	3.22227e-06	0.538	7.15371e-09	0.425	2.41265e-06	0.5398	1.12843e-06
3662143	MT1E,MT1JP,MT1M	0.635	3.44618e-13	0.834	6.42848e-28	0.752	9.58845e-21	0.614	6.99669e-12	0.41	5.71508e-06	0.649	1.14302e-06
3662122	MT1A,MT2A	0.626	9.90721e-13	0.827	3.89573e-27	0.72	1.29513e-18	0.596	4.23745e-11	0.41	5.75901e-06	0.6358	1.15181e-06
3572343	TMED10,TMED10P1	0.452	2.94768e-06	0.494	2.71716e-07	0.443	2.55188e-06	0.586	1.04109e-10	0.735	2.35479e-20	0.542	1.15428e-06
2903004	LOC100293534,C4A,C4B	0.63	6.57153e-13	0.644	3.01723e-13	0.676	6.96311e-16	0.645	2.22108e-13	0.41	5.82229e-06	0.601	1.16446e-06
3444270	CSDAP1,CSDA	0.509	5.98287e-08	0.582	2.31439e-10	0.591	1.50667e-11	0.512	5.14108e-08	0.41	5.78202e-06	0.5208	1.1787e-06
3905150	TGM2	0.541	4.70316e-09	0.633	1.16895e-12	0.537	2.42935e-09	0.441	5.77923e-06	0.47	1.23105e-07	0.5244	1.18189e-06
2902994	LOC100293534,C4A,C4B	0.603	1.2511e-11	0.661	3.92408e-14	0.475	3.05801e-07	0.555	1.73636e-09	0.411	5.62018e-06	0.541	1.18555e-06
2462596	MT1H,MT1P2	0.609	6.80696e-12	0.834	5.79876e-28	0.722	8.77469e-19	0.668	1.46585e-14	0.409	6.04807e-06	0.6484	1.20962e-06
2807396	OSMR	0.492	2.07554e-07	0.563	1.32504e-09	0.44	3.09606e-06	0.487	3.03885e-07	0.424	2.49477e-06	0.4812	1.22072e-06
3430276	RFX4	0.726	9.74478e-19	0.775	5.40537e-22	0.721	1.09065e-18	0.593	5.19009e-11	0.409	6.12969e-06	0.6448	1.22595e-06
2617512	ACAA1,DLEC1	0.489	2.57725e-07	0.556	2.42281e-09	0.444	2.38067e-06	0.585	1.15366e-10	0.418	3.58804e-06	0.4984	1.24579e-06
3310111	FGFR2	0.653	3.75918e-14	0.771	1.02463e-21	0.605	3.3284e-12	0.439	6.41177e-06	0.689	2.97879e-17	0.6314	1.28236e-06
3441741	LOC100289038,TPTEP1,VWF	0.515	3.92299e-08	0.51	8.7572e-08	0.588	1.99477e-11	0.5	1.22627e-07	0.409	6.24677e-06	0.5044	1.29924e-06
3735189	ITGB4	0.624	1.27199e-12	0.663	3.13922e-14	0.659	5.73272e-15	0.634	7.55449e-13	0.408	6.59316e-06	0.5976	1.31863e-06
3725430	CALCOCO2	0.587	6.50124e-11	0.608	1.70426e-11	0.428	6.3799e-06	0.491	2.38581e-07	0.654	2.94763e-15	0.5536	1.32371e-06
3340612	SERPINH1	0.44	6.36575e-06	0.522	3.55533e-08	0.564	2.19459e-10	0.486	3.43225e-07	0.532	1.03616e-09	0.5088	1.34916e-06
3862653	SERTAD3	0.549	2.40334e-09	0.642	4.03227e-13	0.449	1.72913e-06	0.443	5.05958e-06	0.691	2.19516e-17	0.5548	1.35822e-06
2674092	LAMB2	0.6	1.68521e-11	0.761	8.41286e-21	0.434	4.43148e-06	0.62	3.59852e-12	0.425	2.37722e-06	0.568	1.36174e-06
3333744	SLC3A2	0.439	6.78441e-06	0.664	2.84612e-14	0.642	4.86658e-14	0.736	9.97489e-19	0.49	2.77498e-08	0.5942	1.36243e-06
3406599	MGST1	0.54	5.22941e-09	0.611	1.31206e-11	0.427	6.53508e-06	0.575	3.04563e-10	0.455	3.48741e-07	0.5216	1.37787e-06
3848108	C3	0.477	5.80675e-07	0.58	2.65513e-10	0.427	6.60364e-06	0.682	2.37141e-15	0.575	2.0092e-11	0.5482	1.43692e-06
3441712	LOC100289038,TPTEP1,VWF	0.579	1.4576e-10	0.621	4.56562e-12	0.651	1.74562e-14	0.6	2.86338e-11	0.406	7.2146e-06	0.5714	1.44296e-06
2428001	ADORA3	0.483	3.84949e-07	0.565	1.05498e-09	0.426	6.93947e-06	0.618	4.44207e-12	0.534	8.14407e-10	0.5252	1.46526e-06
3997951	PRKX,PRKY	0.461	1.67941e-06	0.553	3.02879e-09	0.595	9.31008e-12	0.441	5.81987e-06	0.577	1.61005e-11	0.5254	1.50047e-06
3654200	IL4R	0.585	8.34104e-11	0.692	6.60072e-16	0.425	7.5731e-06	0.547	3.31271e-09	0.56	8.06392e-11	0.5618	1.51532e-06
4011016	VSIG4	0.437	7.57046e-06	0.544	6.29855e-09	0.521	9.11199e-09	0.574	3.14955e-10	0.571	2.91209e-11	0.5294	1.51724e-06
2415966	ANGPTL3,DOCK7	0.519	2.78488e-08	0.646	2.53164e-13	0.425	7.39772e-06	0.611	8.94847e-12	0.46	2.49457e-07	0.5322	1.53501e-06
2807414	OSMR	0.575	2.12184e-10	0.587	1.47264e-10	0.451	1.47993e-06	0.44	6.03771e-06	0.456	3.18885e-07	0.5018	1.56738e-06
3108236	CPQ	0.574	2.39131e-10	0.745	1.42133e-19	0.424	7.96158e-06	0.596	4.10104e-11	0.648	6.45823e-15	0.5974	1.59237e-06
3334275	FERMT3	0.436	7.7343e-06	0.492	3.09217e-07	0.588	1.91074e-11	0.534	9.68129e-09	0.647	7.30601e-15	0.5394	1.61064e-06
2854093	MIR3650,LIFR-AS1,LIFR	0.634	4.00672e-13	0.67	1.32421e-14	0.423	8.17061e-06	0.564	7.93303e-10	0.568	3.88137e-11	0.5718	1.63429e-06
3406601	MGST1	0.562	7.14588e-10	0.681	2.93771e-15	0.53	4.23005e-09	0.435	7.99285e-06	0.462	2.11768e-07	0.534	1.64191e-06
3862229	FCGBP	0.45	3.42607e-06	0.508	1.04437e-07	0.485	1.53962e-07	0.444	4.81583e-06	0.535	7.48312e-10	0.4844	1.70021e-06
3023469	AHCYL2	0.448	3.84657e-06	0.586	1.56323e-10	0.434	4.41046e-06	0.5	1.24524e-07	0.467	1.51765e-07	0.487	1.70669e-06
2902966	LOC100293534,C4A,C4B	0.628	7.89784e-13	0.646	2.52089e-13	0.427	6.50657e-06	0.565	7.25509e-10	0.427	2.04179e-06	0.5386	1.70982e-06
2491669	VAMP8	0.567	4.62108e-10	0.659	5.32201e-14	0.567	1.66279e-10	0.434	8.85412e-06	0.686	4.51993e-17	0.5826	1.77095e-06
3441763	LOC100289038,TPTEP1,VWF	0.528	1.3696e-08	0.623	3.40534e-12	0.584	2.83195e-11	0.515	4.21215e-08	0.403	8.85406e-06	0.5306	1.78198e-06
3284708		0.633	4.66138e-13	0.697	3.33808e-16	0.643	4.59464e-14	0.591	6.83256e-11	0.402	9.01214e-06	0.5932	1.80244e-06
2693222	OSBPL11	0.617	2.68349e-12	0.657	6.39543e-14	0.422	9.03994e-06	0.563	8.59155e-10	0.544	3.39546e-10	0.5606	1.80823e-06
3534889	KLHDC1	0.481	4.37051e-07	0.44	7.56877e-06	0.504	3.70076e-08	0.467	1.17041e-06	0.659	1.66635e-15	0.5102	1.84265e-06
3237357	SLC39A12	0.632	5.03642e-13	0.692	6.51173e-16	0.555	4.69748e-10	0.433	9.19271e-06	0.459	2.56018e-07	0.5542	1.88984e-06
2363754	FCGR2A,FCGR2C	0.433	9.49946e-06	0.621	4.29376e-12	0.572	9.98502e-11	0.622	2.85564e-12	0.62	1.74296e-13	0.5736	1.89991e-06
3195153	LOC100289341,UAP1L1	0.481	4.40678e-07	0.44	7.61703e-06	0.451	1.47296e-06	0.55	2.65317e-09	0.607	7.58885e-13	0.5058	1.90666e-06
4006229	MAOB,NAA50	0.463	1.52488e-06	0.44	7.5303e-06	0.618	7.90607e-13	0.483	4.20744e-07	0.471	1.16742e-07	0.495	1.91853e-06
2417422	WLS	0.576	2.01583e-10	0.618	5.77405e-12	0.644	3.93612e-14	0.436	7.93914e-06	0.43	1.76351e-06	0.5408	1.94057e-06
4027245	FLNA	0.506	7.58227e-08	0.575	4.29319e-10	0.518	1.20727e-08	0.432	9.66474e-06	0.477	7.59286e-08	0.5016	1.9658e-06
2480524	LOC100130429,LOC100130642,LOC100506142,RHOQ,PIGF	0.467	1.19133e-06	0.619	5.24136e-12	0.724	6.69736e-19	0.434	8.70377e-06	0.473	9.83844e-08	0.5434	1.9987e-06
3560724	BAZ1A	0.562	7.33939e-10	0.644	3.2114e-13	0.421	9.62045e-06	0.483	4.12693e-07	0.575	1.99152e-11	0.537	2.00678e-06
2902998	LOC100293534,C4A,C4B	0.58	1.37675e-10	0.494	2.76308e-07	0.437	3.68987e-06	0.535	8.62393e-09	0.409	6.16243e-06	0.491	2.02748e-06
3654707	NUPR1	0.572	2.88579e-10	0.584	1.82479e-10	0.588	1.91648e-11	0.484	3.93822e-07	0.401	9.9111e-06	0.5258	2.06108e-06
3561043	NFKBIA	0.536	6.94267e-09	0.662	3.66255e-14	0.509	2.35743e-08	0.431	1.02979e-05	0.502	1.14954e-08	0.528	2.06799e-06
3403187	C1S	0.431	1.03248e-05	0.499	1.94033e-07	0.521	9.14613e-09	0.542	5.14536e-09	0.488	3.29127e-08	0.4962	2.11321e-06
3820454	ICAM1	0.431	1.0542e-05	0.569	7.45835e-10	0.486	1.42045e-07	0.621	3.29253e-12	0.553	1.53115e-10	0.532	2.13699e-06
3134023	CEBPD	0.574	2.393e-10	0.605	2.40787e-11	0.62	6.28417e-13	0.431	1.03082e-05	0.449	5.12979e-07	0.5358	2.1643e-06
3218575	ABCA1	0.43	1.10637e-05	0.589	1.22541e-10	0.509	2.39316e-08	0.586	1.04765e-10	0.492	2.4753e-08	0.5212	2.22253e-06
3430988	ACACB	0.591	4.45581e-11	0.68	3.33012e-15	0.468	5.01011e-07	0.58	1.82551e-10	0.399	1.07972e-05	0.5436	2.25968e-06
3753507	SLFN13,SLFN11	0.436	7.77974e-06	0.453	3.56258e-06	0.514	1.63073e-08	0.58	1.7503e-10	0.556	1.18758e-10	0.5078	2.27178e-06
3373849	SLC43A3	0.431	1.04603e-05	0.637	7.07881e-13	0.461	8.07011e-07	0.704	1.1872e-16	0.472	1.06164e-07	0.541	2.27469e-06
4027227	FLNA	0.535	7.57822e-09	0.622	3.77383e-12	0.417	1.17262e-05	0.595	4.55663e-11	0.573	2.42923e-11	0.5484	2.34676e-06
2902985	LOC100293534,C4A,C4B	0.432	9.79326e-06	0.545	5.7453e-09	0.513	1.80104e-08	0.62	3.60086e-12	0.426	2.2138e-06	0.5072	2.40616e-06
4015463	SYTL4	0.579	1.43664e-10	0.56	1.74771e-09	0.476	2.91678e-07	0.548	3.08538e-09	0.398	1.17997e-05	0.5122	2.41926e-06
3753506	SLFN13,SLFN11	0.499	1.26e-07	0.581	2.59289e-10	0.417	1.20057e-05	0.52	2.82933e-08	0.561	7.92061e-11	0.5156	2.43207e-06
3819498	ANGPTL4	0.646	9.8102e-14	0.688	1.18394e-15	0.642	4.76943e-14	0.428	1.21091e-05	0.481	5.43285e-08	0.577	2.43268e-06
3381288	ARAP1	0.429	1.20447e-05	0.514	6.74049e-08	0.497	6.07449e-08	0.649	1.46727e-13	0.593	3.26737e-12	0.5364	2.43458e-06
3862224	FCGBP	0.451	3.29479e-06	0.5	1.75891e-07	0.501	4.60623e-08	0.434	8.7367e-06	0.495	1.90892e-08	0.4762	2.45451e-06
2440953	FCGR3B	0.51	5.50476e-08	0.548	4.54624e-09	0.532	3.64131e-09	0.428	1.22563e-05	0.544	3.46366e-10	0.5124	2.46398e-06
3333906	RARRES3	0.608	7.622e-12	0.697	3.25642e-16	0.416	1.24457e-05	0.53	1.35377e-08	0.605	9.00674e-13	0.5712	2.49186e-06
2854099	MIR3650,LIFR-AS1,LIFR	0.619	2.11463e-12	0.804	9.46435e-25	0.416	1.22613e-05	0.492	2.17839e-07	0.552	1.78571e-10	0.5766	2.49587e-06
3403207	C1S	0.429	1.20611e-05	0.57	6.71e-10	0.512	1.8383e-08	0.484	3.94712e-07	0.507	7.45981e-09	0.5004	2.49646e-06
3090627	DOCK5	0.525	1.70506e-08	0.576	4.11963e-10	0.531	4.00868e-09	0.427	1.26587e-05	0.604	1.04801e-12	0.5326	2.53603e-06
2913726	CD109	0.556	1.22131e-09	0.489	3.81988e-07	0.421	9.68363e-06	0.539	6.3527e-09	0.422	2.80372e-06	0.4854	2.57538e-06
2440954	FCGR3B	0.48	4.69088e-07	0.54	8.9293e-09	0.481	2.00511e-07	0.428	1.22388e-05	0.54	5.02457e-10	0.4938	2.58357e-06
3452750	HDAC7	0.437	7.47514e-06	0.481	6.18294e-07	0.533	3.47018e-09	0.48	4.89117e-07	0.415	4.38182e-06	0.4692	2.59357e-06
3441776	LOC100289038,TPTEP1,VWF	0.546	2.94809e-09	0.543	6.76824e-09	0.581	3.85561e-11	0.55	2.55594e-09	0.396	1.30293e-05	0.5232	2.60832e-06
2622142	DAG1	0.527	1.51148e-08	0.638	6.04783e-13	0.415	1.31607e-05	0.556	1.62676e-09	0.556	1.21576e-10	0.5384	2.63552e-06
2742127	NUDT6,FGF2	0.665	8.75088e-15	0.779	2.18119e-22	0.567	1.63337e-10	0.426	1.32732e-05	0.526	1.70784e-09	0.5926	2.65502e-06
2896564	GMPR	0.458	2.09257e-06	0.468	1.48322e-06	0.588	1.9056e-11	0.646	2.09765e-13	0.401	9.74746e-06	0.5122	2.66466e-06
3105936	CPNE3	0.623	1.40914e-12	0.746	1.26406e-19	0.414	1.3609e-05	0.536	8.51773e-09	0.659	1.65382e-15	0.5956	2.7235e-06
3373862	SLC43A3	0.571	3.02432e-10	0.658	6.07362e-14	0.571	1.09013e-10	0.584	1.29711e-10	0.395	1.36321e-05	0.5558	2.72652e-06
3190809	PHYHD1	0.653	3.87786e-14	0.703	1.3147e-16	0.513	1.77607e-08	0.461	1.72659e-06	0.397	1.20621e-05	0.5454	2.76129e-06
3389311	LOC643733,CASP4	0.43	1.15444e-05	0.468	1.47407e-06	0.461	7.95316e-07	0.501	1.16934e-07	0.462	2.16103e-07	0.4644	2.82936e-06
3862245	FCGBP	0.542	4.10002e-09	0.437	8.93814e-06	0.498	5.5718e-08	0.443	5.16609e-06	0.502	1.09835e-08	0.4844	2.83501e-06
3862239	FCGBP	0.517	3.13753e-08	0.432	1.17038e-05	0.486	1.41836e-07	0.456	2.38257e-06	0.497	1.6502e-08	0.4776	2.85522e-06
2695747	NPHP3-ACAD11,NPHP3,NPHP3-AS1	0.562	7.52186e-10	0.63	1.52161e-12	0.418	1.13364e-05	0.452	3.06242e-06	0.578	1.46589e-11	0.528	2.87992e-06
3325947	HIPK3	0.449	3.62819e-06	0.597	5.39128e-11	0.419	1.06318e-05	0.501	1.14402e-07	0.487	3.45859e-08	0.4906	2.88181e-06
2421951	GBP4,GBP2,GBP7	0.484	3.60544e-07	0.57	6.62229e-10	0.413	1.45081e-05	0.493	2.09824e-07	0.513	4.64517e-09	0.4946	3.01675e-06
3251407	DDIT4	0.597	2.41383e-11	0.594	6.92128e-11	0.558	3.72648e-10	0.424	1.55089e-05	0.562	6.94407e-11	0.547	3.1019e-06
3662213	MT1F,MT1H	0.627	8.74371e-13	0.812	1.56422e-25	0.73	3.21421e-19	0.564	7.8912e-10	0.393	1.56071e-05	0.6252	3.12158e-06
3662203	MT1F,MT1H	0.583	9.91572e-11	0.831	1.5854e-27	0.734	1.75164e-19	0.656	6.27264e-14	0.392	1.57872e-05	0.6392	3.15745e-06
3108298	CPQ	0.596	2.60991e-11	0.606	2.12084e-11	0.412	1.58316e-05	0.527	1.64576e-08	0.628	6.96395e-14	0.5538	3.16962e-06
3577649	SERPINA1	0.473	7.83771e-07	0.529	2.05595e-08	0.535	2.93153e-09	0.424	1.51533e-05	0.583	9.52576e-12	0.5088	3.19211e-06
3662253	MT1X	0.518	3.13765e-08	0.561	1.48414e-09	0.427	6.48085e-06	0.467	1.20528e-06	0.404	8.34578e-06	0.4754	3.21295e-06
3197103	GLIS3	0.604	1.22658e-11	0.696	3.6981e-16	0.412	1.60527e-05	0.623	2.68853e-12	0.487	3.58022e-08	0.5644	3.21769e-06
3955187	GGT5	0.485	3.42101e-07	0.639	5.8044e-13	0.701	2.10678e-17	0.563	8.69601e-10	0.392	1.61483e-05	0.556	3.29826e-06
3735185	ITGB4	0.67	4.50019e-15	0.668	1.54011e-14	0.683	2.71373e-16	0.607	1.30074e-11	0.392	1.66451e-05	0.604	3.32903e-06
3195152	LOC100289341,UAP1L1	0.423	1.69265e-05	0.57	7.13914e-10	0.5	4.8893e-08	0.629	1.28805e-12	0.631	5.13677e-14	0.5506	3.39522e-06
2854098	MIR3650,LIFR-AS1,LIFR	0.511	4.99415e-08	0.697	3.10372e-16	0.446	2.1367e-06	0.424	1.48445e-05	0.548	2.48072e-10	0.5252	3.40628e-06
3460151	GNS	0.423	1.6855e-05	0.511	8.1241e-08	0.553	5.88072e-10	0.501	1.16295e-07	0.612	4.44116e-13	0.52	3.41062e-06
3803003	DSC2	0.512	4.58605e-08	0.622	3.94505e-12	0.448	1.82932e-06	0.424	1.54899e-05	0.493	2.24373e-08	0.4998	3.4775e-06
3662175	MT1DP	0.617	2.65533e-12	0.772	8.09794e-22	0.588	1.91677e-11	0.545	4.08683e-09	0.39	1.78e-05	0.5824	3.56083e-06
3133137	KAT6A	0.658	1.95484e-14	0.635	9.34366e-13	0.409	1.81781e-05	0.641	3.74263e-13	0.748	2.40562e-21	0.6182	3.63562e-06
3802985	DSC2	0.539	5.52574e-09	0.542	7.40382e-09	0.409	1.80946e-05	0.492	2.295e-07	0.602	1.30516e-12	0.5168	3.66741e-06
3859674	LGI4,FXYD3	0.542	4.26678e-09	0.524	3.18314e-08	0.598	7.2407e-12	0.42	1.8431e-05	0.533	9.15146e-10	0.5234	3.69361e-06
3400651	ADIPOR2	0.688	3.50633e-16	0.688	1.14052e-15	0.707	9.24165e-18	0.42	1.91548e-05	0.698	7.79116e-18	0.6402	3.83096e-06
3733607	SOX9	0.473	7.81889e-07	0.523	3.40085e-08	0.654	1.12726e-14	0.649	1.48702e-13	0.39	1.86013e-05	0.5378	3.88344e-06
2927532	TNFAIP3	0.451	3.30008e-06	0.468	1.40088e-06	0.447	1.89542e-06	0.444	4.83578e-06	0.404	7.99177e-06	0.4428	3.88479e-06
3009414	HSPB1	0.513	4.38435e-08	0.647	2.2924e-13	0.702	1.8305e-17	0.42	1.87459e-05	0.442	7.86832e-07	0.5448	3.91532e-06
3197049	GLIS3	0.622	1.49801e-12	0.667	1.78165e-14	0.618	8.05749e-13	0.649	1.47025e-13	0.388	2.00263e-05	0.5888	4.00526e-06
3441779	LOC100289038,TPTEP1,VWF	0.535	7.43246e-09	0.573	5.44196e-10	0.492	9.23793e-08	0.585	1.19129e-10	0.388	2.02066e-05	0.5146	4.06141e-06
3320032	SWAP70	0.569	3.6213e-10	0.716	1.92889e-17	0.56	3.08356e-10	0.419	2.03497e-05	0.574	2.21435e-11	0.5676	4.07008e-06
2491667	VAMP8	0.492	2.10102e-07	0.57	7.11553e-10	0.553	5.73296e-10	0.419	2.0289e-05	0.595	2.64409e-12	0.5258	4.10009e-06
3572348	TMED10,TMED10P1	0.541	4.52223e-09	0.421	2.098e-05	0.611	1.66267e-12	0.582	1.56077e-10	0.735	2.57621e-20	0.578	4.19693e-06
3662134	MT1L	0.6	1.82759e-11	0.826	4.92281e-27	0.725	5.78426e-19	0.642	3.18683e-13	0.387	2.10402e-05	0.636	4.20804e-06
2903000	LOC100293534,C4A,C4B	0.567	4.47065e-10	0.577	3.73705e-10	0.435	4.06609e-06	0.603	2.12785e-11	0.391	1.72002e-05	0.5146	4.25343e-06
3627328	ANXA2	0.487	3.00985e-07	0.422	2.0082e-05	0.596	8.93513e-12	0.477	6.2504e-07	0.457	2.94595e-07	0.4878	4.26053e-06
3174847	ANXA1	0.466	1.23552e-06	0.422	2.06464e-05	0.475	3.08478e-07	0.52	2.85658e-08	0.553	1.5581e-10	0.4872	4.44383e-06
3901070	CD93	0.459	1.98515e-06	0.583	2.09613e-10	0.591	1.51396e-11	0.419	2.05383e-05	0.472	1.05142e-07	0.5048	4.52576e-06
3264382	ACSL5	0.534	8.22579e-09	0.653	1.09041e-13	0.499	5.07454e-08	0.417	2.23163e-05	0.455	3.40305e-07	0.5116	4.54312e-06
3430982	ACACB	0.493	1.9215e-07	0.61	1.41809e-11	0.578	5.21927e-11	0.42	1.88555e-05	0.416	4.0135e-06	0.5034	4.61225e-06
3862232	FCGBP	0.457	2.15679e-06	0.465	1.76467e-06	0.414	1.4045e-05	0.443	5.2776e-06	0.528	1.40715e-09	0.4614	4.64909e-06
3441695	LOC100289038,TPTEP1,VWF	0.495	1.66971e-07	0.474	9.71266e-07	0.631	1.78528e-13	0.558	1.36113e-09	0.386	2.23471e-05	0.5088	4.69733e-06
2330738	RPS27,DNALI1	0.618	2.62368e-12	0.586	1.61801e-10	0.612	1.62418e-12	0.552	2.14445e-09	0.385	2.39809e-05	0.5506	4.79664e-06
3572347	TMED10,TMED10P1	0.486	3.09491e-07	0.418	2.46893e-05	0.559	3.5557e-10	0.601	2.53994e-11	0.706	2.48631e-18	0.554	4.99984e-06
3402455	LTBR	0.54	4.90268e-09	0.652	1.2806e-13	0.609	2.1744e-12	0.433	9.12746e-06	0.392	1.59064e-05	0.5252	5.00775e-06
3803005	DSC2	0.545	3.22542e-09	0.709	5.12654e-17	0.404	2.50688e-05	0.511	5.48854e-08	0.566	4.64506e-11	0.547	5.02538e-06
3441740	LOC100289038,TPTEP1,VWF	0.531	1.05009e-08	0.543	6.79395e-09	0.507	2.85196e-08	0.505	8.55424e-08	0.384	2.53363e-05	0.494	5.09354e-06
2902967	LOC100293534,C4A,C4B	0.599	1.98028e-11	0.643	3.51699e-13	0.563	2.33985e-10	0.526	1.82916e-08	0.384	2.55733e-05	0.543	5.11836e-06
3441699	LOC100289038,TPTEP1,VWF	0.559	9.35138e-10	0.558	2.03136e-09	0.626	3.39812e-13	0.484	3.847e-07	0.384	2.54534e-05	0.5222	5.16821e-06
3329658	DDB2	0.415	2.57494e-05	0.545	6.12174e-09	0.495	7.08905e-08	0.51	6.08006e-08	0.669	4.71991e-16	0.5268	5.17744e-06
2476645	LTBP1	0.462	1.59736e-06	0.471	1.17353e-06	0.405	2.34273e-05	0.598	3.35126e-11	0.545	3.3313e-10	0.4962	5.23972e-06
3577871	DICER1	0.47	9.79625e-07	0.579	3.07691e-10	0.402	2.64455e-05	0.52	2.86287e-08	0.63	5.60898e-14	0.5202	5.49081e-06
3087678	SLC7A2	0.554	1.51518e-09	0.611	1.25859e-11	0.402	2.78234e-05	0.582	1.53099e-10	0.507	7.77383e-09	0.5312	5.56657e-06
3441749	LOC100289038,TPTEP1,VWF	0.414	2.78527e-05	0.517	5.25064e-08	0.623	4.61987e-13	0.524	2.1846e-08	0.473	9.62961e-08	0.5102	5.60466e-06
3662120	MT1A,MT2A	0.611	5.36687e-12	0.823	1.07185e-26	0.717	1.90083e-18	0.643	2.9742e-13	0.382	2.80252e-05	0.6352	5.60503e-06
3469375	APPL2	0.537	6.67161e-09	0.684	1.86628e-15	0.406	2.13327e-05	0.438	7.00225e-06	0.628	7.37397e-14	0.5386	5.66831e-06
2491800	ATOH8	0.554	1.54072e-09	0.535	1.29217e-08	0.509	2.45281e-08	0.434	8.47453e-06	0.388	1.99527e-05	0.484	5.69325e-06
2423430	BCAR3	0.493	1.89895e-07	0.485	4.88527e-07	0.415	1.28971e-05	0.431	1.01321e-05	0.41	5.66286e-06	0.4468	5.87409e-06
3373848	SLC43A3	0.47	9.25783e-07	0.614	8.97994e-12	0.401	2.87504e-05	0.711	4.30672e-17	0.54	4.95766e-10	0.5472	5.93534e-06
2357868	FCGR1C,FCGR1A,FCGR1B,HIST2H2BF	0.432	1.00476e-05	0.54	8.91914e-09	0.545	1.17917e-09	0.419	2.00541e-05	0.545	3.33131e-10	0.4962	6.02244e-06
2421912	GBP1,GBP3	0.429	1.1886e-05	0.496	2.41865e-07	0.429	5.85081e-06	0.428	1.21989e-05	0.461	2.33426e-07	0.4486	6.08221e-06
3601091	NEO1	0.696	1.08446e-16	0.705	9.71035e-17	0.4	3.04195e-05	0.664	2.46935e-14	0.684	6.33945e-17	0.6298	6.0839e-06
3735165	ITGB4	0.46	1.86693e-06	0.417	2.59754e-05	0.536	2.74577e-09	0.488	2.93295e-07	0.425	2.34187e-06	0.4652	6.09604e-06
3997955	PRKX,PRKY	0.562	6.9052e-10	0.555	2.64068e-09	0.717	1.9615e-18	0.511	5.83744e-08	0.38	3.10559e-05	0.545	6.22352e-06
3204814	CREB3,TLN1	0.562	7.28315e-10	0.602	3.20969e-11	0.404	2.45071e-05	0.439	6.67397e-06	0.632	4.39702e-14	0.5278	6.23637e-06
3560717	BAZ1A	0.662	1.27326e-14	0.74	3.44901e-19	0.446	2.08072e-06	0.412	2.91052e-05	0.539	5.38564e-10	0.5598	6.2373e-06
3237368	SLC39A12	0.636	3.23869e-13	0.603	2.90621e-11	0.473	3.41144e-07	0.437	7.5107e-06	0.385	2.35305e-05	0.5068	6.27647e-06
3441753	LOC100289038,TPTEP1,VWF	0.466	1.22408e-06	0.477	8.43643e-07	0.51	2.19955e-08	0.528	1.51789e-08	0.38	3.08868e-05	0.4722	6.59834e-06
3699212	WDR59	0.565	5.56709e-10	0.529	2.06708e-08	0.398	3.29772e-05	0.485	3.56419e-07	0.621	1.69293e-13	0.5196	6.67096e-06
3869084	SIGLEC8,SIGLEC12	0.478	5.44793e-07	0.519	4.46613e-08	0.398	3.30085e-05	0.516	3.92692e-08	0.535	7.85907e-10	0.4892	6.7276e-06
3237360	SLC39A12	0.669	4.64242e-15	0.684	1.98519e-15	0.595	1.00941e-11	0.409	3.36234e-05	0.467	1.47225e-07	0.5648	6.75414e-06
3333907	RARRES3	0.559	9.49498e-10	0.554	2.79288e-09	0.398	3.4313e-05	0.498	1.49377e-07	0.616	2.74847e-13	0.525	6.89322e-06
2700259	CP,HPS3	0.444	4.90891e-06	0.463	1.92338e-06	0.402	2.76763e-05	0.594	4.72007e-11	0.64	1.72163e-14	0.5086	6.90172e-06
3662193	MT1B	0.613	4.17715e-12	0.811	2.0438e-25	0.692	6.9747e-17	0.598	3.31958e-11	0.378	3.47318e-05	0.6184	6.94636e-06
3301402	SORBS1	0.505	8.00333e-08	0.694	4.78174e-16	0.593	1.2176e-11	0.776	8.15054e-22	0.378	3.47791e-05	0.5892	6.97182e-06
3333329	BEST1	0.617	2.84685e-12	0.703	1.28414e-16	0.397	3.49536e-05	0.618	4.38237e-12	0.74	1.15789e-20	0.615	6.99072e-06
3108235	CPQ	0.569	3.63699e-10	0.655	8.1407e-14	0.397	3.5067e-05	0.645	2.19803e-13	0.678	1.46363e-16	0.5888	7.01346e-06
2896557	GMPR	0.501	1.11889e-07	0.564	1.22462e-09	0.457	1.0026e-06	0.591	6.67634e-11	0.378	3.4314e-05	0.4982	7.08596e-06
2370340	MR1	0.466	1.24337e-06	0.461	2.21365e-06	0.399	3.11807e-05	0.465	1.29993e-06	0.479	6.41357e-08	0.454	7.20037e-06
2951593	FKBP5,LOC285847	0.55	2.16161e-09	0.549	4.14911e-09	0.516	1.36423e-08	0.408	3.51968e-05	0.442	8.22569e-07	0.493	7.20787e-06
2623936	STAB1	0.435	8.29809e-06	0.473	1.08595e-06	0.403	2.53936e-05	0.454	2.63555e-06	0.528	1.38002e-09	0.4586	7.48292e-06
3784306	DTNA	0.408	3.78037e-05	0.521	3.88356e-08	0.501	4.37199e-08	0.68	3.0856e-15	0.535	7.5549e-10	0.529	7.5774e-06
3836759	HIF3A	0.571	3.08762e-10	0.62	4.62486e-12	0.526	6.12765e-09	0.58	1.87155e-10	0.376	3.80725e-05	0.5346	7.61583e-06
2807415	OSMR	0.636	3.10766e-13	0.614	8.90233e-12	0.463	6.74693e-07	0.407	3.7354e-05	0.475	8.37795e-08	0.519	7.6225e-06
2699602	PLOD2	0.462	1.57077e-06	0.475	9.55707e-07	0.561	2.76242e-10	0.408	3.57617e-05	0.52	2.69775e-09	0.4852	7.65822e-06
3665134	CBFB	0.63	6.48449e-13	0.692	6.75758e-16	0.413	1.45036e-05	0.415	2.41222e-05	0.665	8.13674e-16	0.563	7.72516e-06
3403209	C1S	0.459	1.92791e-06	0.463	1.98939e-06	0.475	2.94843e-07	0.408	3.50544e-05	0.541	4.69557e-10	0.4692	7.85341e-06
2356137	TXNIP	0.583	1.02238e-10	0.662	3.67792e-14	0.396	3.77091e-05	0.659	4.56588e-14	0.43	1.74122e-06	0.546	7.89009e-06
3766807	PECAM1	0.548	2.62641e-09	0.574	4.61194e-10	0.544	1.32215e-09	0.423	1.61251e-05	0.384	2.46906e-05	0.4946	8.16402e-06
3934697	PTTG1IP	0.573	2.61982e-10	0.662	3.65254e-14	0.429	5.81443e-06	0.408	3.53173e-05	0.501	1.18359e-08	0.5146	8.22877e-06
3721672	STAT5A,STAT5B	0.457	2.21049e-06	0.601	3.4176e-11	0.535	2.95726e-09	0.406	3.8944e-05	0.529	1.24233e-09	0.5056	8.23175e-06
3457957	BAZ2A	0.407	4.08805e-05	0.498	1.99407e-07	0.494	7.94388e-08	0.641	3.54472e-13	0.64	1.85065e-14	0.536	8.23186e-06
3735166	ITGB4	0.519	2.83665e-08	0.586	1.61061e-10	0.66	5.22944e-15	0.439	6.60288e-06	0.378	3.48159e-05	0.5164	8.28947e-06
2742129	NUDT6,FGF2	0.63	6.48143e-13	0.777	3.65037e-22	0.582	3.67122e-11	0.405	4.14999e-05	0.581	1.10674e-11	0.595	8.29999e-06
3607952	SEMA4B	0.577	1.86005e-10	0.707	7.00711e-17	0.397	3.48301e-05	0.436	7.86868e-06	0.512	5.16713e-09	0.5258	8.54083e-06
3190812	PHYHD1	0.599	2.0415e-11	0.476	8.93566e-07	0.659	6.36482e-15	0.561	1.0154e-09	0.374	4.29914e-05	0.5338	8.7772e-06
3380922	LOC100128494,NUMA1	0.487	2.88418e-07	0.41	3.79703e-05	0.429	6.0154e-06	0.6	2.72408e-11	0.702	4.15181e-18	0.5256	8.85482e-06
3441719	LOC100289038,TPTEP1,VWF	0.567	4.63569e-10	0.569	7.7945e-10	0.604	3.91695e-12	0.553	2.00604e-09	0.373	4.46765e-05	0.5332	8.93595e-06
3807572	ACAA2,SCARNA17	0.752	1.22058e-20	0.812	1.5434e-25	0.598	6.76837e-12	0.404	4.49185e-05	0.57	3.18011e-11	0.6272	8.98371e-06
3294599	USP54	0.608	7.85406e-12	0.666	2.07939e-14	0.594	1.06755e-11	0.404	4.51047e-05	0.553	1.63754e-10	0.565	9.02098e-06
3627308	ANXA2	0.405	4.44217e-05	0.504	1.37457e-07	0.662	3.80491e-15	0.48	5.07487e-07	0.474	9.07441e-08	0.505	9.03148e-06
3403111	PTPN6	0.532	9.63212e-09	0.597	5.05615e-11	0.392	4.53411e-05	0.504	9.14694e-08	0.615	3.04665e-13	0.528	9.08844e-06
3016114	TRIM56	0.598	2.22649e-11	0.689	9.96592e-16	0.598	7.22031e-12	0.404	4.39746e-05	0.425	2.36552e-06	0.5428	9.26803e-06
2831031	CTNNA1,LRRTM2	0.502	1.01484e-07	0.564	1.19276e-09	0.392	4.49301e-05	0.465	1.34593e-06	0.648	6.85597e-15	0.5142	9.27574e-06
3374946	MS4A6A	0.543	3.94842e-09	0.559	1.81955e-09	0.392	4.64013e-05	0.513	4.72702e-08	0.507	7.96397e-09	0.5028	9.29246e-06
2721641	SOD3	0.544	3.50604e-09	0.675	6.54407e-15	0.396	3.82441e-05	0.435	8.08879e-06	0.457	3.07177e-07	0.5014	9.32871e-06
3608192	IQGAP1	0.583	9.77277e-11	0.66	4.38879e-14	0.392	4.65765e-05	0.508	7.26541e-08	0.624	1.08035e-13	0.5534	9.32985e-06
3137553	ASPH	0.629	6.96401e-13	0.749	7.20469e-20	0.398	3.43294e-05	0.428	1.24425e-05	0.524	1.88076e-09	0.5456	9.35475e-06
3722443	NBR1	0.586	7.26411e-11	0.632	1.23372e-12	0.531	3.953e-09	0.402	4.77614e-05	0.656	2.33394e-15	0.5614	9.55309e-06
3862214	FCGBP	0.421	1.86188e-05	0.539	9.77655e-09	0.472	3.84082e-07	0.441	5.67632e-06	0.385	2.32312e-05	0.4516	9.58404e-06
2356134	TXNIP	0.733	2.56405e-19	0.703	1.2692e-16	0.391	4.81542e-05	0.656	6.77915e-14	0.66	1.50309e-15	0.6286	9.63084e-06
4006217	MAOB,NAA50	0.408	3.91515e-05	0.586	1.61406e-10	0.489	1.14586e-07	0.494	1.94493e-07	0.401	1.00087e-05	0.4756	9.89389e-06
3662249	MT1X	0.592	4.07168e-11	0.818	3.68365e-26	0.659	6.07167e-15	0.578	2.29685e-10	0.371	4.98701e-05	0.6036	9.97407e-06
2903414	HLA-DPB1	0.478	5.386e-07	0.542	7.37841e-09	0.39	5.01672e-05	0.577	2.5208e-10	0.498	1.59381e-08	0.497	1.01459e-05
3446958	ABCC9	0.652	4.15743e-14	0.71	4.61668e-17	0.579	4.68893e-11	0.482	4.52289e-07	0.371	5.12932e-05	0.5588	1.03491e-05
3424233	ACSS3	0.692	1.94328e-16	0.739	3.88757e-19	0.63	2.13334e-13	0.419	1.96906e-05	0.379	3.2636e-05	0.5718	1.04653e-05
3430987	ACACB	0.682	7.57376e-16	0.705	9.66822e-17	0.389	5.34369e-05	0.568	5.57417e-10	0.533	8.94074e-10	0.5754	1.06877e-05
3393732	MPZL2	0.493	1.95859e-07	0.56	1.73047e-09	0.474	3.32628e-07	0.404	4.40893e-05	0.401	9.55931e-06	0.4664	1.08358e-05
2807391	OSMR	0.514	4.01758e-08	0.611	1.24017e-11	0.421	9.26392e-06	0.435	8.09783e-06	0.377	3.75102e-05	0.4716	1.09824e-05
3391740	TMPRSS5	0.401	5.50202e-05	0.503	1.42334e-07	0.486	1.34145e-07	0.535	9.2197e-09	0.476	8.13496e-08	0.4802	1.10774e-05
3237356	SLC39A12	0.612	4.94012e-12	0.644	3.34876e-13	0.392	4.72368e-05	0.434	8.55295e-06	0.499	1.44865e-08	0.5162	1.11608e-05
3127706	TNFRSF10B	0.45	3.41437e-06	0.495	2.50363e-07	0.457	1.01242e-06	0.401	5.11363e-05	0.548	2.47301e-10	0.4702	1.11627e-05
2902988	LOC100293534,C4A,C4B	0.575	2.15017e-10	0.636	8.05939e-13	0.588	2.03222e-11	0.639	4.49952e-13	0.369	5.59223e-05	0.5614	1.11845e-05
3442518	C1RL-AS1,C1RL	0.403	4.96067e-05	0.443	6.33053e-06	0.597	7.79253e-12	0.568	5.71127e-10	0.574	2.29049e-11	0.517	1.11876e-05
3241005	MAP3K8	0.447	4.16553e-06	0.581	2.54394e-10	0.587	2.2636e-11	0.474	7.51569e-07	0.371	5.12372e-05	0.492	1.12309e-05
3766805	PECAM1	0.569	3.61567e-10	0.656	7.51336e-14	0.459	8.82348e-07	0.399	5.56856e-05	0.446	6.35799e-07	0.5058	1.14408e-05
3250148	SRGN	0.555	1.3383e-09	0.642	3.91724e-13	0.678	5.31329e-16	0.399	5.82891e-05	0.479	6.46668e-08	0.5506	1.1671e-05
3264385	ACSL5	0.551	2.00002e-09	0.575	4.5371e-10	0.48	2.09005e-07	0.418	2.06442e-05	0.376	3.80876e-05	0.48	1.17886e-05
2903231	HLA-DRB6	0.469	9.96718e-07	0.563	1.24699e-09	0.388	5.8021e-05	0.498	1.47843e-07	0.518	3.07989e-09	0.4872	1.1834e-05
3759543	DCAKD	0.4	5.81808e-05	0.462	2.084e-06	0.529	4.73763e-09	0.689	9.48738e-16	0.586	6.80588e-12	0.5332	1.20539e-05
2807412	OSMR	0.593	3.70344e-11	0.667	1.79366e-14	0.557	4.21381e-10	0.398	6.05688e-05	0.461	2.23876e-07	0.5352	1.21586e-05
3862202	FCGBP	0.507	6.67891e-08	0.404	5.08573e-05	0.5	4.76586e-08	0.437	7.43983e-06	0.424	2.47763e-06	0.4544	1.21778e-05
3374944	MS4A6A	0.519	2.70103e-08	0.536	1.23225e-08	0.386	6.11996e-05	0.577	2.32244e-10	0.561	7.46736e-11	0.5158	1.22479e-05
3791019	CDH20	0.584	8.65724e-11	0.604	2.48814e-11	0.393	4.372e-05	0.421	1.76682e-05	0.547	2.78223e-10	0.5098	1.22777e-05
3122496	ANGPT2	0.423	1.67585e-05	0.517	5.28382e-08	0.512	1.8946e-08	0.404	4.50832e-05	0.46	2.42994e-07	0.4632	1.24313e-05
2729854	MT2A	0.58	1.3657e-10	0.815	7.25006e-26	0.708	7.18129e-18	0.631	1.11068e-12	0.367	6.21675e-05	0.6202	1.24335e-05
3662154	MT1M	0.588	5.90023e-11	0.803	9.91613e-25	0.731	2.73941e-19	0.576	2.73497e-10	0.366	6.39473e-05	0.6128	1.27895e-05
2462595	MT1H,MT1P2	0.606	9.93098e-12	0.805	7.8366e-25	0.718	1.68657e-18	0.583	1.3662e-10	0.366	6.40403e-05	0.6156	1.28081e-05
3129090	CLU	0.409	3.69768e-05	0.524	3.12579e-08	0.67	1.41115e-15	0.674	7.45225e-15	0.382	2.78216e-05	0.5318	1.29659e-05
3448216	ITPR2	0.399	6.23304e-05	0.587	1.47576e-10	0.511	2.12158e-08	0.452	3.05985e-06	0.538	6.19229e-10	0.4974	1.30824e-05
2479844	CAMKMT	0.516	3.5144e-08	0.565	1.09745e-09	0.385	6.54796e-05	0.522	2.44194e-08	0.513	4.64623e-09	0.5002	1.3109e-05
3946230	TNRC6B	0.444	4.98456e-06	0.41	3.76906e-05	0.478	2.52366e-07	0.417	2.27547e-05	0.502	1.17928e-08	0.4502	1.31388e-05
3432706	TPCN1	0.56	8.85817e-10	0.723	6.29425e-18	0.385	6.65112e-05	0.565	7.12713e-10	0.555	1.2928e-10	0.5576	1.33026e-05
3441759	LOC100289038,TPTEP1,VWF	0.418	2.20749e-05	0.525	2.80401e-08	0.438	3.44678e-06	0.441	5.68218e-06	0.377	3.67003e-05	0.4398	1.35864e-05
4011011	VSIG4	0.398	6.35479e-05	0.537	1.10121e-08	0.435	4.2091e-06	0.498	1.41432e-07	0.448	5.55752e-07	0.4632	1.3693e-05
3338526	PPFIA1	0.554	1.50558e-09	0.668	1.59378e-14	0.411	1.64947e-05	0.401	5.1494e-05	0.415	4.19606e-06	0.4898	1.44372e-05
3264376	ACSL5	0.485	3.51077e-07	0.619	5.53496e-12	0.541	1.76254e-09	0.519	3.22205e-08	0.364	7.24932e-05	0.5056	1.45756e-05
3725411	CALCOCO2	0.546	3.00387e-09	0.596	5.67969e-11	0.498	5.74754e-08	0.394	7.35779e-05	0.588	5.3177e-12	0.5244	1.47277e-05
2969827	TRAF3IP2	0.678	1.33673e-15	0.776	3.73745e-22	0.557	4.05877e-10	0.645	2.24611e-13	0.363	7.41294e-05	0.6038	1.4826e-05
2807411	OSMR	0.579	1.46727e-10	0.665	2.32608e-14	0.498	5.83617e-08	0.393	7.63457e-05	0.475	8.38869e-08	0.522	1.52976e-05
3301417	SORBS1	0.526	1.66472e-08	0.628	1.96446e-12	0.685	1.98375e-16	0.669	1.28667e-14	0.362	7.90468e-05	0.574	1.58127e-05
3441711	LOC100289038,TPTEP1,VWF	0.523	2.07187e-08	0.571	6.29579e-10	0.499	5.44205e-08	0.542	5.14857e-09	0.362	8.08973e-05	0.4994	1.61956e-05
3181747	TGFBR1	0.485	3.30431e-07	0.599	4.30535e-11	0.447	1.94221e-06	0.392	8.02487e-05	0.614	3.65288e-13	0.5074	1.65043e-05
2924366	TPD52L1	0.574	2.27246e-10	0.521	3.83193e-08	0.529	4.59566e-09	0.393	7.80075e-05	0.412	5.17823e-06	0.4858	1.66458e-05
3442714	CD163	0.394	7.72785e-05	0.553	2.96046e-09	0.478	2.37692e-07	0.514	4.66361e-08	0.41	5.86819e-06	0.4698	1.66868e-05
4006228	MAOB,NAA50	0.426	1.44992e-05	0.397	7.10487e-05	0.549	8.20958e-10	0.557	1.40938e-09	0.496	1.83777e-08	0.485	1.71137e-05
2370339	MR1	0.414	2.70291e-05	0.669	1.44283e-14	0.483	1.77232e-07	0.398	5.85163e-05	0.465	1.72308e-07	0.4858	1.7179e-05
3455868	KRT4	0.566	5.16078e-10	0.639	5.80106e-13	0.639	6.78535e-14	0.401	5.20359e-05	0.377	3.62651e-05	0.5244	1.76603e-05
3459124	LRIG3	0.507	6.84462e-08	0.547	4.92287e-09	0.379	8.83009e-05	0.566	6.43791e-10	0.573	2.54184e-11	0.5144	1.7675e-05
3836737	HIF3A	0.599	1.87137e-11	0.631	1.45871e-12	0.511	2.1216e-08	0.567	5.96172e-10	0.359	9.17397e-05	0.5334	1.83523e-05
3862217	FCGBP	0.444	4.79081e-06	0.417	2.67769e-05	0.483	1.67036e-07	0.399	5.64875e-05	0.416	4.09865e-06	0.4318	1.84642e-05
3346509	YAP1	0.591	4.41262e-11	0.72	1.04103e-17	0.597	8.08735e-12	0.459	1.93865e-06	0.359	9.07401e-05	0.5452	1.85358e-05
3830311	HAMP	0.409	3.57001e-05	0.585	1.79704e-10	0.402	2.68619e-05	0.41	3.24511e-05	0.457	3.05119e-07	0.4526	1.90637e-05
3837736	EMP3	0.581	1.14478e-10	0.678	4.53404e-15	0.378	9.59309e-05	0.589	8.32947e-11	0.539	5.44357e-10	0.553	1.91863e-05
2617572	MYD88	0.606	9.07519e-12	0.713	2.74291e-17	0.378	9.54039e-05	0.47	9.69655e-07	0.665	7.56729e-16	0.5664	1.92747e-05
3393725	MPZL2	0.508	6.28566e-08	0.564	1.20111e-09	0.405	2.29583e-05	0.4	5.45711e-05	0.389	1.93771e-05	0.4532	1.93941e-05
3445927	EPS8	0.552	1.71095e-09	0.615	8.10459e-12	0.395	3.91464e-05	0.398	5.97494e-05	0.654	3.23894e-15	0.5228	1.97795e-05
3905167	TGM2	0.448	3.79401e-06	0.562	1.39467e-09	0.651	1.70387e-14	0.477	6.23523e-07	0.358	9.50735e-05	0.4992	1.98985e-05
3441852	TNFRSF1A	0.471	8.87725e-07	0.602	3.15846e-11	0.55	8.03937e-10	0.389	9.51527e-05	0.418	3.68214e-06	0.486	1.99447e-05
2362451	IFI16	0.437	7.63758e-06	0.551	3.63797e-09	0.471	4.064e-07	0.389	9.22721e-05	0.535	7.99076e-10	0.4766	2.00641e-05
2975021	SGK1	0.622	1.52808e-12	0.629	1.7102e-12	0.377	0.000100742	0.549	2.73141e-09	0.632	4.78824e-14	0.5618	2.0149e-05
3620774	CDAN1	0.496	1.51192e-07	0.526	2.758e-08	0.469	4.61713e-07	0.387	0.000100567	0.486	3.86289e-08	0.4728	2.02491e-05
3862231	FCGBP	0.428	1.25558e-05	0.557	2.13361e-09	0.455	1.19529e-06	0.406	3.88687e-05	0.371	4.92697e-05	0.4434	2.03783e-05
3757799	STAT5A,STAT5B	0.451	3.27874e-06	0.597	5.56317e-11	0.485	1.47303e-07	0.388	0.000100135	0.557	1.12738e-10	0.4956	2.07123e-05
2693254	OSBPL11	0.496	1.57241e-07	0.651	1.40033e-13	0.377	9.73437e-05	0.438	6.7982e-06	0.512	5.03437e-09	0.4948	2.08608e-05
3744685	PIK3R5	0.393	8.40588e-05	0.546	5.64319e-09	0.406	2.20017e-05	0.583	1.44374e-10	0.552	1.68366e-10	0.496	2.12133e-05
3651322	ACSM5	0.388	0.000105043	0.581	2.6036e-10	0.456	1.1186e-06	0.528	1.59896e-08	0.485	4.19473e-08	0.4876	2.1244e-05
3441696	LOC100289038,TPTEP1,VWF	0.417	2.27101e-05	0.414	3.13291e-05	0.565	1.87157e-10	0.488	2.96973e-07	0.37	5.21429e-05	0.4508	2.12959e-05
3973877	CYBB	0.388	0.000107917	0.565	1.03209e-09	0.49	1.06875e-07	0.493	2.00752e-07	0.608	6.47455e-13	0.5088	2.16452e-05
2806658	SLC1A3	0.625	1.09318e-12	0.824	8.75088e-27	0.375	0.000110161	0.595	4.47143e-11	0.532	1.02828e-09	0.5902	2.20325e-05
2775916	PLAC8	0.407	4.12664e-05	0.465	1.69655e-06	0.386	6.28648e-05	0.46	1.78863e-06	0.423	2.63165e-06	0.4282	2.20496e-05
2902993	LOC100293534,C4A,C4B	0.577	1.73159e-10	0.584	1.89472e-10	0.499	5.43512e-08	0.571	4.39145e-10	0.355	0.000111071	0.5172	2.22252e-05
3174835	ANXA1	0.409	3.55594e-05	0.447	5.14542e-06	0.383	7.24635e-05	0.567	5.93766e-10	0.567	4.17876e-11	0.4746	2.26338e-05
2881579	DCTN4	0.439	6.74804e-06	0.493	2.8359e-07	0.473	3.57027e-07	0.386	0.000110624	0.602	1.31354e-12	0.4786	2.36025e-05
3442716	CD163	0.386	0.00011738	0.563	1.27746e-09	0.463	7.05068e-07	0.495	1.79226e-07	0.443	7.74682e-07	0.47	2.3808e-05
3527705	RNASE2,RNASE3	0.418	2.19329e-05	0.608	1.66689e-11	0.377	9.83304e-05	0.533	1.04586e-08	0.512	5.05801e-09	0.4896	2.40558e-05
3331376	SERPING1	0.387	0.00011437	0.566	1.00534e-09	0.664	3.01028e-15	0.585	1.17464e-10	0.407	6.80137e-06	0.5218	2.42345e-05
3264383	ACSL5	0.538	6.18034e-09	0.644	3.2955e-13	0.506	3.09081e-08	0.436	7.7485e-06	0.355	0.000113501	0.4958	2.42573e-05
3240998	MAP3K8	0.387	0.000114389	0.482	5.89952e-07	0.572	1.00866e-10	0.439	6.33354e-06	0.491	2.63954e-08	0.4742	2.42678e-05
3893600	RTEL1-TNFRSF6B,RTEL1,TNFRSF6B	0.49	2.33563e-07	0.534	1.46805e-08	0.377	0.00010058	0.416	2.37636e-05	0.491	2.59e-08	0.4616	2.49235e-05
2951601	FKBP5,LOC285847	0.434	8.72714e-06	0.514	6.78393e-08	0.443	2.54869e-06	0.385	0.000114103	0.479	6.53507e-08	0.451	2.51024e-05
3237361	SLC39A12	0.634	3.86824e-13	0.719	1.20524e-17	0.598	7.27562e-12	0.384	0.000118355	0.404	8.01281e-06	0.5478	2.52735e-05
3414749	METTL7A	0.542	4.15972e-09	0.7	1.88946e-16	0.473	3.56567e-07	0.631	1.11508e-12	0.353	0.000126372	0.5398	2.53465e-05
2363768	FCGR2A,FCGR2C	0.386	0.000118475	0.556	2.39881e-09	0.422	8.64517e-06	0.523	2.21538e-08	0.563	6.46077e-11	0.49	2.5429e-05
3444290	CSDAP1,CSDA	0.551	1.96865e-09	0.59	1.05838e-10	0.586	2.48822e-11	0.382	0.000127925	0.505	8.72025e-09	0.5228	2.55872e-05
3441754	LOC100289038,TPTEP1,VWF	0.444	4.8099e-06	0.389	0.0001049	0.567	1.55241e-10	0.546	3.55993e-09	0.39	1.82351e-05	0.4672	2.55898e-05
3129093	CLU	0.568	4.30188e-10	0.684	1.93001e-15	0.67	1.53553e-15	0.498	1.45356e-07	0.352	0.000128757	0.5544	2.57806e-05
2691686	HCLS1	0.407	4.0994e-05	0.519	4.43433e-08	0.382	7.53662e-05	0.427	1.26057e-05	0.553	1.63555e-10	0.4576	2.58021e-05
3654190	IL4R	0.422	1.73068e-05	0.648	1.89787e-13	0.559	3.48791e-10	0.385	0.000111767	0.438	1.01683e-06	0.4904	2.60182e-05
4027233	FLNA	0.587	6.34745e-11	0.679	3.81272e-15	0.371	0.000130977	0.545	4.07101e-09	0.584	8.36717e-12	0.5532	2.61962e-05
3601106	NEO1	0.748	2.09987e-20	0.765	3.60717e-21	0.371	0.000131673	0.702	1.75238e-16	0.779	6.21874e-24	0.673	2.63346e-05
3997949	PRKX,PRKY	0.384	0.000132623	0.557	2.1321e-09	0.537	2.51595e-09	0.528	1.52151e-08	0.568	4.0207e-11	0.5148	2.65286e-05
3442736	CD163	0.417	2.34529e-05	0.482	5.90901e-07	0.381	8.23e-05	0.475	6.91504e-07	0.383	2.67107e-05	0.4276	2.67492e-05
3346458	YAP1	0.471	8.64224e-07	0.57	6.76205e-10	0.67	1.46931e-15	0.499	1.34441e-07	0.352	0.000133438	0.5124	2.68874e-05
3305318	ITPRIP	0.564	5.79497e-10	0.503	1.50235e-07	0.37	0.00013683	0.581	1.71873e-10	0.703	3.74157e-18	0.5442	2.73962e-05
2476658	LTBP1	0.541	4.46058e-09	0.606	2.15829e-11	0.374	0.000112706	0.415	2.48419e-05	0.496	1.83796e-08	0.4864	2.75141e-05
3662217	MT1F,MT1H	0.597	2.5245e-11	0.762	5.9321e-21	0.502	4.25522e-08	0.619	4.17556e-12	0.351	0.00013755	0.5662	2.75185e-05
2693240	OSBPL11	0.415	2.65285e-05	0.436	9.39142e-06	0.384	6.90092e-05	0.41	3.27723e-05	0.49	2.94709e-08	0.427	2.75462e-05
3505855	PARP4	0.617	2.90079e-12	0.752	4.47523e-20	0.551	6.86818e-10	0.381	0.000138188	0.625	9.88687e-14	0.5852	2.76378e-05
3358427		0.389	0.000102554	0.411	3.56202e-05	0.496	6.56205e-08	0.558	1.28436e-09	0.572	2.78585e-11	0.4852	2.76482e-05
3103532	LY96	0.408	3.89174e-05	0.49	3.50712e-07	0.492	9.06831e-08	0.387	0.0001019	0.558	1.01987e-10	0.467	2.82517e-05
2699730	PLSCR1	0.494	1.79077e-07	0.555	2.57859e-09	0.391	4.74477e-05	0.389	9.26114e-05	0.437	1.14247e-06	0.4532	2.82766e-05
2902989	LOC100293534,C4A,C4B	0.496	1.523e-07	0.571	6.21243e-10	0.483	1.68582e-07	0.618	4.66452e-12	0.35	0.000142449	0.5036	2.85541e-05
3784271	DTNA	0.605	1.08151e-11	0.698	2.8915e-16	0.371	0.0001305	0.634	7.71907e-13	0.397	1.23469e-05	0.541	2.85694e-05
2497101	IL1RL1	0.475	6.80682e-07	0.588	1.30631e-10	0.448	1.86802e-06	0.382	0.000133458	0.407	7.10969e-06	0.46	2.86233e-05
2382184	CAPN2	0.506	7.50028e-08	0.73	1.90271e-18	0.369	0.000144962	0.477	6.09857e-07	0.644	1.12584e-14	0.5452	2.91294e-05
3862234	FCGBP	0.547	2.74251e-09	0.532	1.67178e-08	0.37	0.00013939	0.436	7.5367e-06	0.535	7.78052e-10	0.484	2.93893e-05
2362450	IFI16	0.439	6.8296e-06	0.6	4.00572e-11	0.41	1.77066e-05	0.383	0.00012471	0.584	8.10079e-12	0.4832	2.98493e-05
4011012	VSIG4	0.43	1.10876e-05	0.546	5.47031e-09	0.37	0.000138475	0.515	4.33035e-08	0.552	1.65408e-10	0.4826	2.99223e-05
3654702	NUPR1	0.519	2.74152e-08	0.613	1.02947e-11	0.466	5.7858e-07	0.466	1.29432e-06	0.349	0.00014828	0.4826	3.00361e-05
3325941	HIPK3	0.466	1.2589e-06	0.597	5.53615e-11	0.548	8.94779e-10	0.378	0.000154627	0.521	2.5006e-09	0.502	3.11779e-05
3250161	SRGN	0.556	1.19164e-09	0.656	7.44191e-14	0.624	4.19951e-13	0.378	0.000156438	0.491	2.56429e-08	0.541	3.12929e-05
2693513	KLF15	0.609	6.71964e-12	0.742	2.56781e-19	0.369	0.000143927	0.427	1.2795e-05	0.541	4.44847e-10	0.5376	3.13446e-05
3014731	ARPC1B	0.449	3.73777e-06	0.487	4.22056e-07	0.636	9.75375e-14	0.379	0.000152989	0.599	1.75524e-12	0.51	3.14298e-05
3441720	LOC100289038,TPTEP1,VWF	0.538	6.21248e-09	0.492	3.10035e-07	0.479	2.23359e-07	0.501	1.21647e-07	0.348	0.000158617	0.4716	3.18556e-05
2363740	FCGR2A,FCGR2C	0.439	6.82138e-06	0.525	2.83688e-08	0.366	0.00016594	0.542	5.04077e-09	0.544	3.50697e-10	0.4832	3.45591e-05
3264359	ACSL5	0.511	5.15205e-08	0.479	7.18045e-07	0.55	7.50871e-10	0.475	6.89939e-07	0.346	0.000172757	0.4722	3.48434e-05
2807418	OSMR	0.49	2.39711e-07	0.589	1.20964e-10	0.433	4.64908e-06	0.402	4.99309e-05	0.353	0.000121727	0.4534	3.53094e-05
2497102	IL1RL1	0.55	2.18993e-09	0.526	2.74496e-08	0.473	3.42737e-07	0.384	0.000119287	0.368	5.86137e-05	0.4602	3.56546e-05
2853431	RANBP3L	0.635	3.69548e-13	0.683	2.12891e-15	0.532	3.83212e-09	0.375	0.000182096	0.439	9.73053e-07	0.5328	3.66146e-05
2648576	ARHGEF26-AS1,ARHGEF26	0.578	1.60171e-10	0.685	1.55602e-15	0.525	6.42909e-09	0.442	5.36218e-06	0.345	0.000178944	0.515	3.68625e-05
3382704	LRRC32,GUCY2EP	0.397	6.7952e-05	0.477	8.22162e-07	0.427	6.77818e-06	0.407	3.7966e-05	0.364	7.31698e-05	0.4144	3.73376e-05
3862259	FCGBP	0.399	6.28528e-05	0.417	2.62121e-05	0.381	8.1508e-05	0.456	2.34012e-06	0.395	1.38801e-05	0.4096	3.73586e-05
3087683	SLC7A2	0.688	3.63788e-16	0.754	3.16877e-20	0.363	0.000189093	0.604	1.76943e-11	0.573	2.46909e-11	0.5964	3.78187e-05
3380921	LOC100128494,NUMA1	0.466	1.26049e-06	0.376	0.000191088	0.56	3.05725e-10	0.475	7.20706e-07	0.582	1.03945e-11	0.4918	3.86139e-05
2370976	NPL	0.48	4.92171e-07	0.575	4.26313e-10	0.362	0.000198585	0.542	4.91042e-09	0.484	4.48213e-08	0.4886	3.98255e-05
3980105	STARD8	0.383	0.000136207	0.41	3.76261e-05	0.407	2.11581e-05	0.48	5.18391e-07	0.416	4.1316e-06	0.4192	3.99283e-05
3784304	DTNA	0.378	0.000179975	0.449	4.42658e-06	0.412	1.56843e-05	0.538	6.92731e-09	0.514	4.28595e-09	0.4582	4.00193e-05
2950274	HLA-DMB	0.478	5.66599e-07	0.558	2.0808e-09	0.362	0.000199686	0.591	6.73378e-11	0.607	7.42215e-13	0.5192	4.00509e-05
2476566	LTBP1	0.6	1.68339e-11	0.543	7.19881e-09	0.362	0.00020139	0.71	5.35472e-17	0.457	3.05167e-07	0.5344	4.03404e-05
3560718	BAZ1A	0.642	1.59989e-13	0.687	1.33592e-15	0.361	0.000207783	0.496	1.7088e-07	0.599	1.86655e-12	0.557	4.15909e-05
2913721	CD109	0.488	2.80336e-07	0.451	4.05252e-06	0.362	0.000202469	0.589	7.95006e-11	0.409	5.98449e-06	0.4598	4.25572e-05
2951587	FKBP5,LOC285847	0.462	1.59822e-06	0.375	0.000207889	0.508	2.70462e-08	0.449	3.54141e-06	0.493	2.32578e-08	0.4574	4.26158e-05
2899174	HIST1H1E	0.493	1.94696e-07	0.633	1.11225e-12	0.361	0.000213425	0.493	2.08253e-07	0.513	4.91033e-09	0.4986	4.27666e-05
3592868	SEMA6D	0.412	3.12347e-05	0.377	0.000187685	0.484	1.61082e-07	0.592	5.73589e-11	0.631	4.90146e-14	0.4992	4.38161e-05
2560282	HTRA2,AUP1	0.374	0.000214204	0.445	5.79258e-06	0.524	6.94782e-09	0.562	9.5783e-10	0.677	1.6581e-16	0.5164	4.40008e-05
3150470	TNFRSF11B	0.521	2.38394e-08	0.559	1.8007e-09	0.444	2.30022e-06	0.373	0.000199811	0.39	1.82417e-05	0.4574	4.40758e-05
2933382	SNX9,LOC642980	0.373	0.000221164	0.464	1.87677e-06	0.58	4.41222e-11	0.579	2.03859e-10	0.671	3.32256e-16	0.5334	4.46081e-05
3862227	FCGBP	0.478	5.50042e-07	0.473	1.05277e-06	0.464	6.3229e-07	0.371	0.000222465	0.475	8.76899e-08	0.4522	4.49575e-05
3441721	LOC100289038,TPTEP1,VWF	0.52	2.59411e-08	0.573	5.14217e-10	0.438	3.49058e-06	0.411	3.06533e-05	0.344	0.000194875	0.4572	4.58091e-05
3836754	HIF3A	0.608	7.51859e-12	0.796	5.76021e-24	0.551	7.12574e-10	0.644	2.5955e-13	0.34	0.000229199	0.5878	4.584e-05
3406613	MGST1	0.539	5.25567e-09	0.604	2.55081e-11	0.433	4.61811e-06	0.37	0.000233994	0.547	2.64586e-10	0.4986	4.77235e-05
3766841	PECAM1	0.461	1.73456e-06	0.543	7.34057e-09	0.547	9.80711e-10	0.433	9.39786e-06	0.34	0.0002282	0.4648	4.78682e-05
3280909	DNAJC1	0.453	2.76278e-06	0.471	1.2277e-06	0.362	0.000206381	0.411	3.00723e-05	0.578	1.45263e-11	0.455	4.80888e-05
3063591	AZGP1	0.556	1.25679e-09	0.543	7.29338e-09	0.36	0.000225861	0.422	1.6862e-05	0.639	2.10941e-14	0.504	4.85462e-05
3944145	HMOX1	0.374	0.000213843	0.522	3.6714e-08	0.401	2.84181e-05	0.481	4.68151e-07	0.588	5.34585e-12	0.4732	4.85532e-05
2451058	LMOD1	0.552	1.75924e-09	0.538	1.07148e-08	0.499	5.2211e-08	0.517	3.48826e-08	0.339	0.000243237	0.489	4.86673e-05
2452694	SLC41A1	0.501	1.04827e-07	0.629	1.82002e-12	0.358	0.000243601	0.647	1.74013e-13	0.533	9.51768e-10	0.5336	4.87413e-05
3547377	GPR65	0.542	4.14771e-09	0.633	1.16469e-12	0.358	0.00024556	0.521	2.71401e-08	0.561	7.67244e-11	0.523	4.91182e-05
3753574	SLFN13,SLFN11	0.372	0.000237489	0.46	2.36959e-06	0.436	3.90969e-06	0.458	2.03095e-06	0.522	2.2451e-09	0.4496	4.91603e-05
3442733	CD163	0.422	1.73981e-05	0.543	7.20745e-09	0.359	0.000228078	0.479	5.48316e-07	0.432	1.55167e-06	0.447	4.95166e-05
3771604	RHBDF2	0.371	0.0002409	0.47	1.2704e-06	0.421	9.32432e-06	0.639	4.71348e-13	0.492	2.45119e-08	0.4786	5.03038e-05
3543593	PAPLN	0.571	3.25756e-10	0.715	2.04432e-17	0.509	2.43289e-08	0.559	1.23421e-09	0.338	0.000256649	0.5384	5.1335e-05
2999799	MIR4649,AEBP1	0.576	2.04126e-10	0.596	5.93987e-11	0.357	0.000257264	0.634	7.49296e-13	0.552	1.69456e-10	0.543	5.14529e-05
2922672	DSE	0.471	8.63189e-07	0.577	3.69442e-10	0.357	0.000255211	0.451	3.09578e-06	0.541	4.53866e-10	0.4794	5.18342e-05
3421520	LYZ	0.37	0.000259644	0.558	2.04233e-09	0.5	4.8802e-08	0.538	7.00841e-09	0.499	1.43476e-08	0.493	5.19432e-05
3654216	IL4R	0.406	4.22513e-05	0.494	2.66977e-07	0.428	6.1773e-06	0.372	0.000210567	0.424	2.57263e-06	0.4248	5.23671e-05
3137565	ASPH	0.595	2.98862e-11	0.668	1.54945e-14	0.359	0.000236128	0.492	2.17664e-07	0.382	2.73987e-05	0.4992	5.27488e-05
2497090	IL1RL1	0.496	1.58147e-07	0.545	6.19371e-09	0.418	1.14195e-05	0.386	0.000110329	0.35	0.000146328	0.439	5.36481e-05
3131888	PPAPDC1B	0.376	0.000191526	0.495	2.58881e-07	0.383	7.35655e-05	0.446	4.2694e-06	0.442	7.92889e-07	0.4284	5.40826e-05
3424250	ACSS3	0.619	2.20111e-12	0.726	4.01106e-18	0.489	1.08555e-07	0.414	2.61948e-05	0.339	0.00024518	0.5174	5.42968e-05
2457582	MIA3,AIDA	0.517	3.37342e-08	0.505	1.22981e-07	0.422	9.09493e-06	0.367	0.000265327	0.516	3.72353e-09	0.4654	5.49165e-05
2841296	SNORA74B,ATP6V0E1	0.629	6.82535e-13	0.719	1.10233e-17	0.356	0.000273069	0.46	1.79367e-06	0.678	1.33302e-16	0.5684	5.49724e-05
2913746	CD109	0.631	5.58364e-13	0.687	1.33169e-15	0.355	0.000275402	0.578	2.14309e-10	0.511	5.45172e-09	0.5524	5.50815e-05
3994840	MTM1	0.584	9.06389e-11	0.728	2.67665e-18	0.371	0.000130128	0.379	0.000148527	0.623	1.27371e-13	0.537	5.5731e-05
3847596	RFX2	0.539	5.58909e-09	0.485	4.86221e-07	0.475	3.00392e-07	0.545	4.02637e-09	0.336	0.000278128	0.476	5.57849e-05
3662090	MT4	0.561	8.09912e-10	0.782	1.22651e-22	0.641	5.46257e-14	0.533	1.03715e-08	0.335	0.000285789	0.5704	5.716e-05
2647251	CP,HPS3	0.372	0.000229634	0.469	1.33183e-06	0.388	5.61059e-05	0.679	3.79994e-15	0.672	3.0959e-16	0.516	5.74144e-05
2930397	SASH1	0.527	1.47585e-08	0.651	1.41938e-13	0.49	1.02487e-07	0.365	0.000287269	0.552	1.66187e-10	0.517	5.74772e-05
2735072	SPP1	0.448	3.74424e-06	0.511	8.51746e-08	0.358	0.000249051	0.407	3.80018e-05	0.593	3.25828e-12	0.4634	5.81765e-05
3759544	DCAKD	0.368	0.000287992	0.422	2.0595e-05	0.567	1.59855e-10	0.694	5.21241e-16	0.562	6.72104e-11	0.5226	6.17174e-05
2373595	CRB1	0.552	1.80529e-09	0.587	1.41028e-10	0.353	0.000310112	0.504	9.59373e-08	0.416	4.17132e-06	0.4824	6.28763e-05
3905179	TGM2	0.375	0.000206344	0.476	8.52823e-07	0.587	2.13354e-11	0.409	3.38005e-05	0.363	7.45018e-05	0.442	6.30999e-05
3424245	ACSS3	0.589	5.54175e-11	0.691	7.40107e-16	0.357	0.000260268	0.4	5.51747e-05	0.397	1.22093e-05	0.4868	6.55304e-05
3105925	CPNE3	0.694	1.46364e-16	0.784	7.79991e-23	0.351	0.000329372	0.584	1.31716e-10	0.687	4.20418e-17	0.62	6.58743e-05
3403197	C1S	0.365	0.00032087	0.468	1.4501e-06	0.511	2.01759e-08	0.465	1.35692e-06	0.408	6.43542e-06	0.4434	6.60265e-05
2913760	CD109	0.512	4.72149e-08	0.635	9.28109e-13	0.351	0.000330137	0.594	4.83177e-11	0.55	2.00381e-10	0.5284	6.6037e-05
4011013	VSIG4	0.372	0.00023102	0.493	2.90113e-07	0.405	2.28226e-05	0.394	7.33709e-05	0.411	5.34005e-06	0.415	6.65687e-05
3250162	SRGN	0.569	3.84337e-10	0.589	1.16593e-10	0.63	2.14453e-13	0.361	0.0003374	0.484	4.5748e-08	0.5266	6.74893e-05
3735176	ITGB4	0.698	8.26738e-17	0.656	7.93216e-14	0.351	0.000336	0.609	1.0705e-11	0.417	3.76646e-06	0.5462	6.79534e-05
2882907	GEMIN5	0.397	6.69195e-05	0.445	5.7604e-06	0.36	0.000222091	0.403	4.65597e-05	0.626	9.51329e-14	0.4462	6.82662e-05
2548503	PRKD3	0.538	6.20479e-09	0.651	1.30954e-13	0.359	0.000238077	0.386	0.000107549	0.564	5.50322e-11	0.4996	6.91265e-05
2515987	ZAK	0.382	0.000141835	0.52	4.15501e-08	0.411	1.67217e-05	0.388	9.98339e-05	0.36	8.95036e-05	0.4122	6.95873e-05
2951590	FKBP5,LOC285847	0.519	2.73284e-08	0.514	6.57474e-08	0.351	0.000334911	0.433	9.37943e-06	0.417	3.91497e-06	0.4468	6.96597e-05
3090565	DOCK5	0.558	1.06707e-09	0.629	1.75138e-12	0.414	1.36494e-05	0.361	0.000335769	0.541	4.45585e-10	0.5006	6.98839e-05
3122503	ANGPT2	0.438	7.16048e-06	0.453	3.64709e-06	0.47	4.41294e-07	0.365	0.000291971	0.371	4.90469e-05	0.4194	7.04534e-05
3785061	KIAA1328	0.487	2.88587e-07	0.538	1.05825e-08	0.365	0.000174941	0.424	1.5058e-05	0.347	0.000163141	0.4322	7.06878e-05
2461560	IRF2BP2	0.506	7.27623e-08	0.6	4.08335e-11	0.35	0.000353669	0.574	3.3407e-10	0.709	1.46572e-18	0.5478	7.07485e-05
3441792	LOC100289038,TPTEP1,VWF	0.396	7.29065e-05	0.482	5.9197e-07	0.531	3.93315e-09	0.49	2.57932e-07	0.336	0.000282354	0.447	7.12229e-05
3766806	PECAM1	0.497	1.45054e-07	0.574	4.99841e-10	0.558	3.61761e-10	0.4	5.49092e-05	0.334	0.000303165	0.4726	7.16439e-05
2373345	CFH,CFHR1	0.384	0.000132724	0.469	1.3158e-06	0.422	9.03804e-06	0.372	0.000208078	0.404	8.43554e-06	0.4102	7.19184e-05
3389309	LOC643733,CASP4	0.51	5.66614e-08	0.52	4.29032e-08	0.364	0.000182434	0.375	0.000185457	0.489	2.95882e-08	0.4516	7.36041e-05
3362837	LYVE1	0.412	3.0055e-05	0.423	1.89595e-05	0.372	0.000123758	0.378	0.000157217	0.376	3.84617e-05	0.3922	7.36901e-05
3427305	C12orf63	0.363	0.000350166	0.429	1.41742e-05	0.489	1.10399e-07	0.515	4.07965e-08	0.404	8.45207e-06	0.44	7.45886e-05
3122494	ANGPT2	0.482	4.29486e-07	0.481	6.33296e-07	0.596	8.73125e-12	0.359	0.000367536	0.409	6.27906e-06	0.4654	7.49756e-05
3442511	C1R	0.375	0.000200492	0.537	1.16364e-08	0.537	2.39683e-09	0.394	7.26075e-05	0.356	0.000107086	0.4398	7.60398e-05
3592860	SEMA6D	0.375	0.000198248	0.377	0.000184962	0.553	6.00201e-10	0.506	8.40143e-08	0.656	2.55494e-15	0.4934	7.66591e-05
3105924	CPNE3	0.667	6.41322e-15	0.711	4.15845e-17	0.347	0.000403728	0.52	2.84725e-08	0.647	7.77307e-15	0.5784	8.07513e-05
3389317	LOC643733,CASP4	0.528	1.4129e-08	0.611	1.30822e-11	0.382	7.83217e-05	0.362	0.000333086	0.515	4.06658e-09	0.4796	8.22851e-05
3961935	TOB2	0.629	7.33029e-13	0.571	6.33738e-10	0.346	0.000415917	0.524	2.07268e-08	0.568	3.8552e-11	0.5276	8.31877e-05
3881893	ASXL1	0.375	0.000203148	0.374	0.000214827	0.528	5.07597e-09	0.665	2.2361e-14	0.668	5.34586e-16	0.522	8.3596e-05
3734307	KIF19	0.525	1.70901e-08	0.514	6.79454e-08	0.346	0.000423243	0.482	4.49629e-07	0.525	1.79059e-09	0.4784	8.47559e-05
3934257	CSTB,PDXK	0.45	3.3889e-06	0.431	1.24769e-05	0.615	1.06762e-12	0.524	2.04177e-08	0.328	0.00040911	0.4696	8.49992e-05
3403208	C1S	0.378	0.000178869	0.452	3.71445e-06	0.495	6.95117e-08	0.37	0.000233072	0.401	9.77452e-06	0.4192	8.50999e-05
2905422	PIM1	0.359	0.000423055	0.483	5.44135e-07	0.519	1.04581e-08	0.45	3.34458e-06	0.56	7.99789e-11	0.4742	8.53908e-05
3406614	MGST1	0.599	1.98847e-11	0.653	1.04036e-13	0.468	4.80367e-07	0.356	0.000429815	0.482	5.0276e-08	0.5116	8.60691e-05
3264353	ACSL5	0.548	2.48968e-09	0.568	8.31841e-10	0.565	1.88439e-10	0.49	2.56997e-07	0.326	0.000436347	0.4994	8.73215e-05
2357869	FCGR1C,FCGR1A,FCGR1B,HIST2H2BF	0.508	6.2965e-08	0.628	1.94844e-12	0.449	1.7262e-06	0.355	0.000438438	0.55	1.99817e-10	0.498	8.80455e-05
2927530	TNFAIP3	0.491	2.27072e-07	0.551	3.59537e-09	0.366	0.000165755	0.366	0.000272836	0.43	1.72744e-06	0.4408	8.81098e-05
2831787	ANKHD1-EIF4EBP3,ANKHD1	0.406	4.13531e-05	0.473	1.0529e-06	0.347	0.000398224	0.618	4.55672e-12	0.552	1.78446e-10	0.4792	8.8126e-05
2351167	AHCYL1	0.695	1.25584e-16	0.755	2.67054e-20	0.345	0.00044146	0.579	1.96021e-10	0.513	4.70479e-09	0.5774	8.82931e-05
2559879	SLC4A5	0.448	3.91557e-06	0.519	4.51612e-08	0.345	0.000439901	0.623	2.50505e-12	0.532	1.01889e-09	0.4934	8.87726e-05
3087697	SLC7A2	0.65	5.60995e-14	0.703	1.36687e-16	0.344	0.000463079	0.451	3.10507e-06	0.435	1.29919e-06	0.5166	9.34966e-05
3441799	LOC100289038,TPTEP1,VWF	0.502	9.88021e-08	0.57	6.71977e-10	0.443	2.45744e-06	0.415	2.50898e-05	0.326	0.000439926	0.4512	9.35145e-05
3018442	HBP1	0.499	1.22791e-07	0.573	5.35922e-10	0.344	0.000463101	0.441	5.6529e-06	0.569	3.50906e-11	0.4852	9.37755e-05
3204813	CREB3,TLN1	0.65	5.41693e-14	0.695	3.90208e-16	0.344	0.000465086	0.448	3.91115e-06	0.657	2.15379e-15	0.5588	9.37994e-05
2638090	PLA1A	0.447	3.99714e-06	0.381	0.000154783	0.385	6.67841e-05	0.459	2.00073e-06	0.339	0.000245109	0.4022	9.45347e-05
2693248	OSBPL11	0.557	1.17318e-09	0.566	9.44721e-10	0.378	9.41518e-05	0.359	0.000381512	0.537	6.78317e-10	0.4794	9.51333e-05
2882906	GEMIN5	0.362	0.000366992	0.486	4.46084e-07	0.377	9.77405e-05	0.422	1.71303e-05	0.671	3.65097e-16	0.4636	9.64618e-05
3836739	HIF3A	0.447	4.02791e-06	0.603	2.87104e-11	0.506	3.09622e-08	0.426	1.3859e-05	0.324	0.000468908	0.4612	9.73653e-05
3904730	C20orf118,SAMHD1	0.44	6.24359e-06	0.436	9.42526e-06	0.526	6.28153e-09	0.354	0.000470829	0.424	2.46013e-06	0.436	9.77928e-05
2913727	CD109	0.394	7.77785e-05	0.473	1.03385e-06	0.346	0.000412348	0.503	1.02009e-07	0.462	2.10537e-07	0.4356	9.82946e-05
3561053	NFKBIA	0.488	2.76347e-07	0.361	0.000383062	0.644	3.93413e-14	0.387	0.000105109	0.41	5.96816e-06	0.458	9.88831e-05
3430942	UNG	0.527	1.50626e-08	0.644	3.20525e-13	0.364	0.000181517	0.362	0.000321999	0.489	3.01067e-08	0.4772	0.000100712
4028464	CD99	0.635	3.45447e-13	0.587	1.38334e-10	0.342	0.000500592	0.464	1.40924e-06	0.414	4.65406e-06	0.4884	0.000101331
3560712	BAZ1A	0.577	1.73204e-10	0.663	3.00324e-14	0.342	0.000507761	0.437	7.23672e-06	0.622	1.48434e-13	0.5282	0.000103
3994835	MTM1	0.69	2.6885e-16	0.729	2.34205e-18	0.341	0.00051573	0.58	1.85821e-10	0.615	3.15588e-13	0.591	0.000103146
3725399	CALCOCO2	0.612	4.89991e-12	0.627	2.30935e-12	0.553	5.64891e-10	0.351	0.000522872	0.626	8.89597e-14	0.5538	0.000104575
2755099	CYP4V2	0.641	1.68942e-13	0.667	1.76129e-14	0.341	0.000524888	0.662	3.15677e-14	0.536	7.21977e-10	0.5694	0.000104978
3380078	ORAOV1,FLJ42258	0.464	1.42486e-06	0.535	1.32959e-08	0.399	3.25662e-05	0.353	0.000492865	0.624	1.07467e-13	0.475	0.000105374
2999787	MIR4649,AEBP1	0.462	1.62792e-06	0.486	4.4457e-07	0.352	0.000318504	0.559	1.16616e-09	0.341	0.000218808	0.44	0.000107877
3572242	MLH3	0.457	2.16704e-06	0.542	7.39228e-09	0.34	0.000542439	0.487	3.06628e-07	0.674	2.50104e-16	0.5	0.000108984
2649158	TIPARP-AS1,TIPARP	0.588	5.7744e-11	0.731	1.61957e-18	0.34	0.00054018	0.443	5.28823e-06	0.722	1.97653e-19	0.5648	0.000109094
2533559	SH3BP4	0.507	6.67971e-08	0.64	5.36231e-13	0.34	0.000545529	0.501	1.20303e-07	0.683	6.8647e-17	0.5342	0.000109143
3342528	PCF11	0.484	3.56307e-07	0.544	6.43326e-09	0.528	5.33535e-09	0.395	6.86412e-05	0.324	0.000486421	0.455	0.000111086
3693001	MT1G,MT1X	0.414	2.76516e-05	0.622	4.05151e-12	0.489	1.11866e-07	0.453	2.869e-06	0.322	0.000525523	0.46	0.000111231
3063602	AZGP1	0.522	2.16616e-08	0.51	8.89961e-08	0.358	0.000238333	0.363	0.000318981	0.533	9.38706e-10	0.4572	0.000111485
2657457	LPP-AS2,LPP	0.548	2.49008e-09	0.686	1.45832e-15	0.339	0.000557381	0.48	5.13665e-07	0.541	4.44862e-10	0.5188	0.000111579
3237920	PLXDC2	0.363	0.000362085	0.38	0.000162	0.494	7.59377e-08	0.409	3.41726e-05	0.682	7.62373e-17	0.4656	0.000111667
3108616	LOC100506558,MATN2	0.449	3.67032e-06	0.567	9.30482e-10	0.339	0.000559442	0.537	7.68349e-09	0.509	6.7435e-09	0.4802	0.000112626
3441700	LOC100289038,TPTEP1,VWF	0.443	5.25207e-06	0.476	8.55791e-07	0.509	2.46477e-08	0.425	1.45996e-05	0.321	0.000548302	0.4348	0.000113807
2674094	LAMB2	0.584	9.31757e-11	0.748	9.29377e-20	0.587	2.15053e-11	0.639	4.3804e-13	0.32	0.000577387	0.5756	0.000115478
3664789	CKLF-CMTM1,CKLF	0.477	5.96055e-07	0.499	1.91334e-07	0.477	2.68411e-07	0.348	0.000590856	0.67	3.87805e-16	0.4942	0.000118382
3802984	DSC2	0.505	8.29383e-08	0.573	5.08778e-10	0.352	0.000320389	0.366	0.000271634	0.565	5.40523e-11	0.4722	0.000118421
3608201	IQGAP1	0.585	8.35439e-11	0.629	1.78927e-12	0.338	0.00059817	0.557	1.40014e-09	0.691	2.10189e-17	0.56	0.000119634
3742630	LOC100130950,SCIMP	0.414	2.79964e-05	0.515	6.08229e-08	0.339	0.000571594	0.619	3.90877e-12	0.472	1.07396e-07	0.4718	0.000119952
3315672	IFITM2	0.512	4.63949e-08	0.704	1.1001e-16	0.539	1.99111e-09	0.578	2.21348e-10	0.319	0.000601512	0.5304	0.000120312
3174857	ANXA1	0.439	6.53095e-06	0.353	0.000524404	0.383	7.2092e-05	0.474	7.44295e-07	0.559	8.86893e-11	0.4416	0.000120754
2439852	TAGLN2	0.484	3.60563e-07	0.537	1.12765e-08	0.338	0.000604604	0.556	1.5618e-09	0.417	3.75678e-06	0.4664	0.000121747
3237000	VIM	0.509	5.87686e-08	0.577	3.61847e-10	0.337	0.00060893	0.51	6.2385e-08	0.511	5.67026e-09	0.4888	0.000121812
3725433	CALCOCO2	0.622	1.50849e-12	0.658	5.59949e-14	0.337	0.00061193	0.521	2.77309e-08	0.742	8.04939e-21	0.576	0.000122391
4027663	F8	0.447	3.99571e-06	0.536	1.26518e-08	0.337	0.000616554	0.445	4.49909e-06	0.428	1.97434e-06	0.4386	0.000125407
2902991	LOC100293534,C4A,C4B	0.552	1.84147e-09	0.648	1.87376e-13	0.398	3.40027e-05	0.614	6.5219e-12	0.319	0.000605871	0.5062	0.000127975
3734826	KIAA0195	0.652	4.66285e-14	0.673	8.64678e-15	0.336	0.000648927	0.468	1.07414e-06	0.637	2.60973e-14	0.5532	0.00013
3146155	STK3	0.562	7.24058e-10	0.745	1.38978e-19	0.341	0.000528786	0.382	0.00012976	0.558	1.00755e-10	0.5176	0.000131709
3592530	SQRDL	0.608	7.80728e-12	0.638	6.03036e-13	0.632	1.5789e-13	0.346	0.000663216	0.495	1.99213e-08	0.5438	0.000132647
2704284	GOLIM4	0.481	4.48146e-07	0.565	1.12646e-09	0.35	0.000346938	0.365	0.000286674	0.38	3.08425e-05	0.4282	0.000132981
3693007	MT1G,MT1X	0.543	3.91588e-09	0.802	1.5463e-24	0.615	1.08256e-12	0.608	1.2748e-11	0.316	0.000681547	0.5768	0.00013631
3730209	EFCAB3	0.464	1.41771e-06	0.6	3.76285e-11	0.403	2.60633e-05	0.346	0.000655364	0.491	2.71795e-08	0.4608	0.000136574
2424550	DPYD	0.356	0.000492245	0.486	4.71048e-07	0.363	0.000192134	0.527	1.63747e-08	0.651	4.39013e-15	0.4766	0.000136973
4015466	SYTL4	0.468	1.05865e-06	0.641	4.72984e-13	0.335	0.00068331	0.518	3.38224e-08	0.445	6.49629e-07	0.4814	0.000137011
3929459	C21orf49,C21orf62	0.487	2.96936e-07	0.596	5.7367e-11	0.335	0.000684748	0.548	3.2071e-09	0.494	2.1137e-08	0.492	0.000137014
2417276	GNG12	0.522	2.29595e-08	0.57	7.02399e-10	0.537	2.44157e-09	0.349	0.000569961	0.354	0.000120583	0.4664	0.000138114
2326728	PIGV	0.359	0.000432831	0.51	8.78704e-08	0.36	0.000219828	0.405	4.15313e-05	0.507	7.8029e-09	0.4282	0.000138857
3441742	LOC100289038,TPTEP1,VWF	0.502	9.93871e-08	0.585	1.65428e-10	0.515	1.47247e-08	0.522	2.5516e-08	0.315	0.000701823	0.4878	0.000140393
2812496	ERBB2IP	0.547	2.84691e-09	0.597	5.2397e-11	0.542	1.58599e-09	0.344	0.000701956	0.52	2.73358e-09	0.51	0.000140393
3122495	ANGPT2	0.424	1.57697e-05	0.43	1.30602e-05	0.459	9.00351e-07	0.355	0.000449516	0.341	0.000224902	0.4018	0.00014083
3332363	MS4A7,MS4A14	0.35	0.000622895	0.461	2.2422e-06	0.38	8.55598e-05	0.531	1.25604e-08	0.482	5.18911e-08	0.4408	0.000142152
3571934	NPC2	0.549	2.37417e-09	0.662	3.32298e-14	0.334	0.000705978	0.427	1.28635e-05	0.593	3.38586e-12	0.513	0.000143769
3489316	FNDC3A	0.353	0.00055184	0.533	1.54377e-08	0.365	0.000176818	0.542	4.88375e-09	0.604	1.00773e-12	0.4794	0.000145736
3441747	LOC100289038,TPTEP1,VWF	0.482	4.12797e-07	0.589	1.20959e-10	0.572	1.01193e-10	0.557	1.42659e-09	0.314	0.000735407	0.5028	0.000147164
3264375	ACSL5	0.435	8.2634e-06	0.436	9.16964e-06	0.432	4.92322e-06	0.363	0.000307369	0.327	0.000410629	0.3986	0.000148071
2775000	ANTXR2	0.365	0.000324082	0.36	0.00040163	0.406	2.20682e-05	0.685	1.73821e-15	0.461	2.22859e-07	0.4554	0.000149601
2657456	LPP-AS2,LPP	0.635	3.45781e-13	0.733	1.14477e-18	0.333	0.000748973	0.522	2.4161e-08	0.521	2.61467e-09	0.5488	0.0001498
2913745	CD109	0.54	5.05608e-09	0.518	4.99794e-08	0.332	0.000753804	0.633	8.45233e-13	0.525	1.80201e-09	0.5096	0.000150772
3441716	LOC100289038,TPTEP1,VWF	0.537	6.26269e-09	0.591	9.88759e-11	0.561	2.78415e-10	0.489	2.63662e-07	0.313	0.000761063	0.4982	0.000152267
3174853	ANXA1	0.371	0.000244793	0.354	0.000508722	0.416	1.2802e-05	0.5	1.30467e-07	0.573	2.43947e-11	0.4428	0.00015329
3696686	NFAT5,NQO1	0.643	1.26919e-13	0.636	8.38358e-13	0.595	9.2898e-12	0.342	0.00078099	0.602	1.25863e-12	0.5636	0.000156198
3147368	UBR5	0.393	8.23932e-05	0.505	1.27765e-07	0.543	1.3878e-09	0.344	0.00070198	0.563	6.54494e-11	0.4696	0.0001569
3995902	PLXNB3	0.555	1.41236e-09	0.645	2.95238e-13	0.331	0.00078682	0.599	3.16784e-11	0.637	2.50016e-14	0.5534	0.000157364
3892841	LOC100127888,SLCO4A1	0.352	0.000589996	0.454	3.32317e-06	0.617	9.19074e-13	0.385	0.000115479	0.357	0.000103296	0.433	0.000162419
3933356	C2CD2	0.346	0.000747512	0.505	1.26067e-07	0.379	8.80605e-05	0.55	2.60185e-09	0.628	7.56815e-14	0.4816	0.00016714
3980806	MED12	0.46	1.7643e-06	0.45	4.21643e-06	0.33	0.000832879	0.594	5.04717e-11	0.705	2.84205e-18	0.5078	0.000167772
2422748	TGFBR3	0.542	4.11942e-09	0.532	1.70222e-08	0.329	0.000871233	0.521	2.56897e-08	0.47	1.21204e-07	0.4788	0.00017428
3758292	VAT1	0.401	5.58749e-05	0.518	4.95176e-08	0.354	0.000294221	0.351	0.000521289	0.529	1.28818e-09	0.4306	0.000174287
2841301	SNORA74B,ATP6V0E1	0.669	5.01844e-15	0.802	1.5053e-24	0.329	0.000881788	0.542	4.91548e-09	0.62	1.78276e-13	0.5924	0.000176359
2674090	LAMB2	0.556	1.23033e-09	0.69	8.35295e-16	0.491	9.51613e-08	0.67	1.20474e-14	0.31	0.000882625	0.5434	0.000176544
3976312	ARAF	0.628	8.426e-13	0.719	1.06992e-17	0.328	0.000894663	0.584	1.31698e-10	0.698	7.96706e-18	0.5914	0.000178933
3333748	SLC3A2	0.341	0.000914154	0.732	1.36636e-18	0.572	9.70946e-11	0.658	5.03011e-14	0.437	1.11219e-06	0.548	0.000183053
3583716	CYFIP1,NIPA2	0.341	0.000918671	0.51	8.98077e-08	0.592	1.25207e-11	0.463	1.57004e-06	0.415	4.27959e-06	0.4642	0.000184922
3561040	NFKBIA	0.572	2.91773e-10	0.648	1.88667e-13	0.569	1.26591e-10	0.338	0.000925281	0.532	9.74778e-10	0.5318	0.000185056
2751197	PALLD	0.68	1.08514e-15	0.738	5.28206e-19	0.327	0.00092485	0.493	2.07253e-07	0.416	4.10119e-06	0.5308	0.000185832
3892846	LOC100127888,SLCO4A1	0.358	0.000439329	0.375	0.000199768	0.593	1.17628e-11	0.366	0.000278676	0.383	2.68762e-05	0.415	0.00018893
2832636	PCDHGC3	0.403	5.05051e-05	0.534	1.49349e-08	0.328	0.000909415	0.637	5.70908e-13	0.647	7.65747e-15	0.5098	0.000191987
3122502	ANGPT2	0.377	0.000181999	0.502	1.56009e-07	0.52	1.03703e-08	0.347	0.00061442	0.347	0.000169396	0.4186	0.000193196
2350858	GNAI3	0.376	0.000193397	0.534	1.42559e-08	0.39	5.12351e-05	0.344	0.000723253	0.596	2.41067e-12	0.448	0.00019358
3441764	LOC100289038,TPTEP1,VWF	0.384	0.000133602	0.494	2.61345e-07	0.556	4.37294e-10	0.54	5.84346e-09	0.311	0.000856523	0.457	0.000198078
4006221	MAOB,NAA50	0.357	0.000474112	0.359	0.000416333	0.599	6.31215e-12	0.628	1.52368e-12	0.357	0.000104005	0.46	0.00019889
3343455	PRSS23	0.342	0.000885463	0.398	6.94506e-05	0.503	3.74793e-08	0.445	4.43469e-06	0.369	5.55223e-05	0.4114	0.000202982
3737159	GAA	0.352	0.00057845	0.467	1.5699e-06	0.345	0.000437822	0.484	3.80384e-07	0.61	5.52754e-13	0.4516	0.000203644
2451055	LMOD1	0.383	0.000137511	0.522	3.55562e-08	0.367	0.00016285	0.403	4.56997e-05	0.316	0.000675807	0.3982	0.000204381
3862251	FCGBP	0.366	0.000313505	0.473	1.02766e-06	0.399	3.17514e-05	0.345	0.000675307	0.428	2.00974e-06	0.4022	0.00020472
2693459	ALDH1L1	0.542	4.32008e-09	0.703	1.20125e-16	0.633	1.48805e-13	0.335	0.0010133	0.378	3.54949e-05	0.5182	0.000209759
2975023	SGK1	0.625	1.15197e-12	0.634	9.95932e-13	0.324	0.00105595	0.606	1.5741e-11	0.62	1.88104e-13	0.5618	0.000211189
3412317	IRAK4	0.427	1.31186e-05	0.584	1.85922e-10	0.338	0.000592986	0.355	0.000452734	0.597	2.24816e-12	0.4602	0.000211768
2613496	KAT2B	0.602	1.42422e-11	0.718	1.24334e-17	0.325	0.0010371	0.413	2.7856e-05	0.518	3.27724e-09	0.5152	0.000212992
3564227	PYGL	0.472	8.54594e-07	0.622	3.71576e-12	0.582	3.74798e-11	0.334	0.00108168	0.51	6.03517e-09	0.504	0.000216508
2830500	MYOT	0.54	5.04704e-09	0.61	1.47292e-11	0.553	6.14122e-10	0.333	0.00112621	0.474	9.13405e-08	0.502	0.000225261
3446979	ABCC9	0.619	2.3598e-12	0.674	7.17433e-15	0.322	0.00114103	0.487	3.03908e-07	0.479	6.24996e-08	0.5162	0.000228278
2751191	PALLD	0.624	1.26184e-12	0.674	7.45917e-15	0.323	0.00111994	0.408	3.51949e-05	0.458	2.80004e-07	0.4974	0.000231083
2780153	BDH2	0.577	1.82429e-10	0.731	1.57532e-18	0.536	2.62802e-09	0.332	0.00116531	0.518	3.10206e-09	0.5388	0.000233063
3063598	AZGP1	0.501	1.0427e-07	0.356	0.00046915	0.435	4.14827e-06	0.345	0.000692507	0.555	1.25492e-10	0.4384	0.000233182
3693002	MT1G,MT1X	0.615	3.57211e-12	0.759	1.22001e-20	0.623	4.41028e-13	0.464	1.47363e-06	0.303	0.00116764	0.5528	0.000233823
3968216	TBL1X	0.598	2.10346e-11	0.653	1.12436e-13	0.643	4.25425e-14	0.331	0.00119289	0.528	1.42895e-09	0.5506	0.000238578
3134024	CEBPD	0.46	1.85958e-06	0.509	9.62293e-08	0.462	7.35724e-07	0.331	0.00117984	0.398	1.15368e-05	0.432	0.000238813
2700376	TM4SF1	0.445	4.70982e-06	0.506	1.1626e-07	0.501	4.63123e-08	0.331	0.00118891	0.395	1.35809e-05	0.4356	0.000241472
2661997	OXTR	0.36	0.000414163	0.509	9.56112e-08	0.533	3.50542e-09	0.357	0.000412903	0.329	0.000389845	0.4176	0.000243402
2812493	ERBB2IP	0.614	4.1254e-12	0.612	1.18486e-11	0.483	1.73883e-07	0.33	0.00123724	0.455	3.34734e-07	0.4988	0.000247549
3264366	ACSL5	0.49	2.38727e-07	0.561	1.57723e-09	0.328	0.000899201	0.381	0.000139638	0.343	0.000200202	0.4206	0.000247856
3351466	MLL	0.339	0.000993208	0.484	5.23421e-07	0.417	1.18291e-05	0.37	0.000233978	0.457	2.93097e-07	0.4134	0.000247966
2367759	PRDX6	0.586	6.97122e-11	0.673	7.96194e-15	0.32	0.0012313	0.518	3.39381e-08	0.397	1.20674e-05	0.4988	0.00024868
3441729	LOC100289038,TPTEP1,VWF	0.503	9.05069e-08	0.494	2.69168e-07	0.49	1.02097e-07	0.552	2.22473e-09	0.301	0.00128961	0.468	0.000258015
3442528	C1RL-AS1,C1RL	0.338	0.00105136	0.371	0.000240462	0.643	4.19814e-14	0.596	4.15867e-11	0.569	3.45233e-11	0.5034	0.000258364
3906088	ZHX3	0.495	1.63104e-07	0.627	2.24239e-12	0.34	0.000533255	0.342	0.000764747	0.478	7.04748e-08	0.4564	0.000259647
2830499	MYOT	0.475	6.84227e-07	0.495	2.59401e-07	0.386	6.33327e-05	0.33	0.00125506	0.455	3.30972e-07	0.4282	0.000263933
2715515	FAM193A	0.34	0.000978674	0.49	3.51974e-07	0.4	2.96098e-05	0.363	0.000315128	0.445	6.6509e-07	0.4076	0.000264886
4027668	F8	0.62	2.10847e-12	0.72	9.74147e-18	0.319	0.00132841	0.496	1.69755e-07	0.508	7.07723e-09	0.5326	0.000265718
2699600	PLOD2	0.526	1.60043e-08	0.616	7.73902e-12	0.547	9.93787e-10	0.328	0.00133573	0.481	5.62123e-08	0.4996	0.000267161
2491672	VAMP8	0.477	5.8326e-07	0.562	1.35389e-09	0.318	0.00134882	0.455	2.56204e-06	0.531	1.09663e-09	0.4686	0.000270394
3441769	LOC100289038,TPTEP1,VWF	0.419	2.07783e-05	0.521	3.81261e-08	0.58	4.59774e-11	0.446	4.36379e-06	0.3	0.00134285	0.4532	0.000273607
3853684	IPMK,CYP4F11	0.605	1.06302e-11	0.637	7.4479e-13	0.582	3.60264e-11	0.571	4.03516e-10	0.299	0.00137109	0.5388	0.000274218
2704154	WDR49,SERPINI2	0.331	0.00139042	0.571	6.15637e-10	0.582	3.6942e-11	0.649	1.43989e-13	0.5	1.3105e-08	0.5266	0.000278086
3442715	CD163	0.333	0.0012835	0.511	8.18297e-08	0.413	1.50706e-05	0.499	1.35819e-07	0.358	9.47581e-05	0.4228	0.00027871
3108580	LOC100506558,MATN2	0.415	2.66346e-05	0.516	5.70158e-08	0.318	0.00137435	0.593	5.21397e-11	0.575	1.95275e-11	0.4834	0.000280208
2866706	ARRDC3	0.564	6.18345e-10	0.606	2.17822e-11	0.317	0.00140132	0.474	7.4463e-07	0.679	1.18045e-16	0.528	0.000280412
2458291	LBR	0.461	1.68285e-06	0.581	2.58207e-10	0.317	0.00140613	0.446	4.32338e-06	0.633	4.01723e-14	0.4876	0.000282428
2317187	PRDM16	0.596	2.65894e-11	0.666	2.08818e-14	0.317	0.00138986	0.428	1.21394e-05	0.395	1.3689e-05	0.4804	0.000283138
3543589	PAPLN	0.61	6.37583e-12	0.678	4.50792e-15	0.413	1.48764e-05	0.62	3.67608e-12	0.299	0.00140601	0.524	0.000284177
2752022	SAP30	0.345	0.00079379	0.452	3.80021e-06	0.344	0.000453293	0.375	0.000184269	0.651	4.29167e-15	0.4334	0.000287031
3129308	FBXO16,ZNF395	0.525	1.71495e-08	0.499	1.92983e-07	0.317	0.00142141	0.417	2.2707e-05	0.462	2.10507e-07	0.444	0.000288908
3791022	CDH20	0.575	2.19032e-10	0.677	4.96556e-15	0.344	0.000458569	0.336	0.000991603	0.487	3.52988e-08	0.4838	0.000290042
3662208	MT1F,MT1H	0.578	1.61784e-10	0.72	1.0539e-17	0.433	4.67767e-06	0.594	4.84668e-11	0.298	0.00145173	0.5246	0.000291282
3293306	PPA1	0.49	2.43946e-07	0.507	1.07961e-07	0.348	0.000380755	0.333	0.00109334	0.586	6.58611e-12	0.4528	0.000294889
2597916	IKZF2	0.404	4.75217e-05	0.616	7.86193e-12	0.317	0.00141215	0.412	2.85592e-05	0.484	4.34673e-08	0.4466	0.000297654
3527630	ANG,RNASE4	0.472	8.09842e-07	0.504	1.35426e-07	0.316	0.00149274	0.629	1.30388e-12	0.584	8.15798e-12	0.501	0.000298737
3441778	LOC100289038,TPTEP1,VWF	0.503	9.5886e-08	0.65	1.51599e-13	0.544	1.3408e-09	0.485	3.47682e-07	0.297	0.00150642	0.4958	0.000301373
3942856	LIMK2	0.66	1.67755e-14	0.705	8.99623e-17	0.316	0.00149116	0.417	2.19186e-05	0.571	3.08712e-11	0.5338	0.000302616
2903415	HLA-DPB1	0.346	0.000747824	0.344	0.000767095	0.429	5.84098e-06	0.449	3.55233e-06	0.473	1.01608e-07	0.4082	0.000304883
3870063	ZNF160	0.394	8.07359e-05	0.382	0.000148523	0.319	0.00129517	0.492	2.20278e-07	0.579	1.32039e-11	0.4332	0.00030493
2330745	RPS27,DNALI1	0.658	1.99449e-14	0.681	3.07299e-15	0.315	0.00155283	0.6	2.74009e-11	0.53	1.23239e-09	0.5568	0.000310566
3305322	ITPRIP	0.453	2.9184e-06	0.404	5.06378e-05	0.315	0.00150888	0.515	4.13178e-08	0.625	9.61763e-14	0.4624	0.000312496
3561041	NFKBIA	0.422	1.74434e-05	0.603	2.86218e-11	0.356	0.000262273	0.329	0.00130691	0.466	1.642e-07	0.4352	0.000317359
2497103	IL1RL1	0.439	6.61077e-06	0.488	3.92227e-07	0.455	1.18392e-06	0.358	0.00039644	0.303	0.00118802	0.4086	0.00031853
2899175	HIST1H1E	0.492	2.09376e-07	0.671	1.09241e-14	0.314	0.00158892	0.449	3.52981e-06	0.513	4.78494e-09	0.4878	0.000318532
3980809	MED12	0.588	6.03625e-11	0.621	4.40319e-12	0.314	0.00160619	0.603	2.01034e-11	0.665	7.33224e-16	0.5582	0.000321237
2779217	ADH1A,ADH1B	0.353	0.000558623	0.495	2.52465e-07	0.357	0.000250062	0.462	1.60012e-06	0.312	0.00081666	0.3958	0.000325439
3412323	IRAK4	0.491	2.18915e-07	0.519	4.71709e-08	0.314	0.00160658	0.405	4.09722e-05	0.571	2.96095e-11	0.46	0.000329563
2373373	CFH,CFHR1	0.514	4.00414e-08	0.462	2.03986e-06	0.338	0.000580957	0.46	1.88238e-06	0.305	0.00106579	0.4158	0.000330142
2403122	WASF2	0.495	1.64677e-07	0.711	4.09529e-17	0.313	0.00167427	0.418	2.10955e-05	0.616	2.97676e-13	0.5106	0.000339107
3301275	SORBS1	0.384	0.000128325	0.516	5.68443e-08	0.316	0.00146569	0.555	1.76283e-09	0.355	0.000112632	0.4252	0.000341341
2896566	GMPR	0.432	1.01049e-05	0.478	7.61528e-07	0.624	4.20363e-13	0.659	4.32103e-14	0.294	0.0017181	0.4974	0.000345794
3592045	B2M	0.501	1.0811e-07	0.537	1.10175e-08	0.539	1.96013e-09	0.355	0.000443663	0.301	0.0012861	0.4466	0.000345977
3063593	AZGP1	0.463	1.50949e-06	0.524	3.07237e-08	0.313	0.00165858	0.393	7.83131e-05	0.669	4.74886e-16	0.4724	0.000347686
3662153	MT1M	0.58	1.2773e-10	0.784	7.55731e-23	0.642	5.09202e-14	0.561	1.03173e-09	0.293	0.00173936	0.572	0.000347872
2724137	FAM114A1	0.567	4.5283e-10	0.639	5.84073e-13	0.311	0.00175944	0.523	2.32352e-08	0.418	3.60826e-06	0.4916	0.000352614
2613480	KAT2B	0.676	1.93584e-15	0.818	4.01586e-26	0.312	0.00175413	0.432	9.90727e-06	0.544	3.56933e-10	0.5564	0.000352807
2812464	ERBB2IP	0.577	1.83456e-10	0.621	4.41445e-12	0.425	7.29436e-06	0.321	0.00174609	0.399	1.09601e-05	0.4686	0.000352869
2434458	MCL1,ADAMTSL4,C1orf138	0.629	7.48007e-13	0.672	1.02589e-14	0.311	0.00177508	0.431	1.02268e-05	0.507	7.90661e-09	0.51	0.000357063
3380068	ORAOV1,FLJ42258	0.387	0.00011532	0.324	0.00168068	0.619	7.46835e-13	0.497	1.54581e-07	0.566	4.8657e-11	0.4786	0.00035923
3853368	AKAP8L	0.436	7.86821e-06	0.431	1.25143e-05	0.37	0.000135877	0.323	0.00165476	0.648	6.8732e-15	0.4416	0.000362204
3441793	LOC100289038,TPTEP1,VWF	0.422	1.80726e-05	0.53	1.93149e-08	0.541	1.75643e-09	0.378	0.000157775	0.295	0.00163649	0.4332	0.000362472
3442739	CD163	0.439	6.75506e-06	0.587	1.40189e-10	0.358	0.000245372	0.324	0.00156064	0.414	4.49349e-06	0.4244	0.000363452
3980103	STARD8	0.442	5.6034e-06	0.475	9.46428e-07	0.316	0.0014558	0.464	1.3927e-06	0.329	0.000377298	0.4052	0.000368207
3662212	MT1F,MT1H	0.576	2.03884e-10	0.804	8.4307e-25	0.643	4.18602e-14	0.541	5.42371e-09	0.292	0.00185511	0.5712	0.000371024
3430309	RFX4	0.547	2.844e-09	0.693	5.25475e-16	0.64	6.41098e-14	0.574	3.19706e-10	0.291	0.00189349	0.549	0.000378699
3441791	LOC100289038,TPTEP1,VWF	0.502	9.77285e-08	0.549	4.25423e-09	0.616	9.84502e-13	0.454	2.59077e-06	0.291	0.00190295	0.4824	0.000381128
3980128	STARD8	0.452	3.09663e-06	0.518	4.78851e-08	0.373	0.000120295	0.505	8.94873e-08	0.293	0.0017947	0.4282	0.000383646
2497094	IL1RL1	0.463	1.4845e-06	0.462	2.05263e-06	0.427	6.42736e-06	0.324	0.00160547	0.332	0.000341751	0.4016	0.000391437
4028467	CD99	0.637	2.68157e-13	0.65	1.5673e-13	0.309	0.00195436	0.429	1.15219e-05	0.401	9.71689e-06	0.4852	0.000395119
3250160	SRGN	0.538	5.85007e-09	0.636	8.03466e-13	0.584	3.00258e-11	0.318	0.00198131	0.463	1.9785e-07	0.5078	0.000396303
3301278	SORBS1	0.46	1.77713e-06	0.585	1.65817e-10	0.308	0.00199003	0.499	1.36417e-07	0.465	1.789e-07	0.4634	0.000398424
3504843	EFHA1	0.379	0.000171747	0.334	0.00116876	0.362	0.000198985	0.355	0.000454914	0.467	1.52667e-07	0.3794	0.000398911
2922677	DSE	0.478	5.7144e-07	0.483	5.46686e-07	0.308	0.00199568	0.412	2.8914e-05	0.55	2.12868e-10	0.4462	0.000405143
2700379	TM4SF1	0.392	8.81178e-05	0.5	1.83354e-07	0.644	3.88326e-14	0.319	0.00193382	0.407	7.04425e-06	0.4524	0.000405833
3968240	TBL1X	0.668	5.55087e-15	0.718	1.33279e-17	0.521	9.17148e-09	0.317	0.00205613	0.627	7.8101e-14	0.5702	0.000411227
3836731	HIF3A	0.566	4.98909e-10	0.588	1.35483e-10	0.597	7.5378e-12	0.534	9.93962e-09	0.289	0.00205868	0.5148	0.000411739
4029129	TBL1X,TBL1Y	0.613	4.56382e-12	0.734	1.07825e-18	0.519	1.07364e-08	0.317	0.0020722	0.608	7.16638e-13	0.5582	0.000414443
3881895	ASXL1	0.331	0.0014162	0.42	2.2922e-05	0.407	2.04614e-05	0.387	0.000104301	0.322	0.000518348	0.3734	0.000416447
3369894	TRAF6	0.379	0.000170461	0.389	0.000105423	0.311	0.00180721	0.546	3.59702e-09	0.644	1.0581e-14	0.4538	0.00041662
3382699	LRRC32,GUCY2EP	0.459	1.94332e-06	0.561	1.51802e-09	0.583	3.35391e-11	0.343	0.000740754	0.3	0.00135289	0.4492	0.000419119
4027667	F8	0.534	8.127e-09	0.69	8.7392e-16	0.307	0.00210931	0.498	1.47851e-07	0.489	3.17109e-08	0.5036	0.0004219
3441788	LOC100289038,TPTEP1,VWF	0.321	0.00210828	0.44	7.31686e-06	0.5	4.98815e-08	0.534	9.9688e-09	0.434	1.36013e-06	0.4458	0.000423403
3289251	SGMS1	0.492	2.08572e-07	0.585	1.64517e-10	0.306	0.00213549	0.489	2.81267e-07	0.686	4.49803e-17	0.5116	0.000427196
3662124	MT1A,MT2A	0.613	4.17386e-12	0.752	3.88509e-20	0.523	7.65212e-09	0.453	2.86123e-06	0.288	0.00215259	0.5258	0.000431091
2579609	ZEB2	0.42	1.94378e-05	0.531	1.77798e-08	0.306	0.00213675	0.5	1.27473e-07	0.655	2.63781e-15	0.4824	0.000431266
2803078	FBXL7	0.732	3.40964e-19	0.828	3.17735e-27	0.306	0.00219633	0.715	2.39892e-17	0.709	1.47121e-18	0.658	0.000439266
3264374	ACSL5	0.404	4.739e-05	0.546	5.56676e-09	0.522	8.35317e-09	0.449	3.52573e-06	0.288	0.00214856	0.4418	0.000439897
3137611	ASPH	0.634	3.92024e-13	0.606	2.04808e-11	0.365	0.000172278	0.333	0.00112425	0.309	0.000906614	0.4494	0.000440629
3892843	LOC100127888,SLCO4A1	0.359	0.000431557	0.402	5.66049e-05	0.565	1.99103e-10	0.412	2.85704e-05	0.294	0.0017022	0.4064	0.000443787
3407598	SLCO1C1	0.619	2.35506e-12	0.657	6.99716e-14	0.307	0.00206726	0.374	0.000191449	0.538	5.82844e-10	0.499	0.000451743
3815172		0.507	7.03371e-08	0.506	1.18998e-07	0.304	0.00233961	0.498	1.44281e-07	0.645	9.94603e-15	0.492	0.00046799
4051871	PTCH1	0.592	4.23945e-11	0.721	8.05597e-18	0.304	0.00237834	0.516	3.81185e-08	0.435	1.2727e-06	0.5136	0.000475931
3345179	PIWIL4	0.418	2.19072e-05	0.499	1.983e-07	0.305	0.00224447	0.379	0.000149667	0.464	1.8656e-07	0.413	0.000483286
4011029	VSIG4	0.556	1.20237e-09	0.567	8.67262e-10	0.303	0.00242826	0.525	1.93071e-08	0.559	8.79193e-11	0.502	0.000485656
3901072	CD93	0.437	7.40345e-06	0.538	1.06119e-08	0.304	0.00237055	0.4	5.49394e-05	0.445	6.60933e-07	0.4248	0.000486712
3887680	NCOA3	0.362	0.000367008	0.32	0.00199149	0.378	9.6062e-05	0.435	8.33843e-06	0.682	7.99294e-17	0.4354	0.00049258
3735190	ITGB4	0.504	8.4864e-08	0.596	5.75354e-11	0.539	2.03007e-09	0.313	0.00235573	0.347	0.000162904	0.4598	0.000503745
2913755	CD109	0.431	1.03381e-05	0.513	6.89983e-08	0.302	0.0025089	0.583	1.36619e-10	0.437	1.11737e-06	0.4532	0.000504085
3847619	RFX2	0.536	6.75802e-09	0.538	1.03552e-08	0.476	2.73625e-07	0.637	5.71682e-13	0.283	0.00257841	0.494	0.00051574
2835548	NDST1	0.422	1.77297e-05	0.612	1.08735e-11	0.302	0.00255116	0.399	5.80616e-05	0.606	8.53456e-13	0.4682	0.00052539
4027682	F8	0.595	3.07657e-11	0.495	2.46626e-07	0.301	0.00266774	0.438	6.94967e-06	0.5	1.28592e-08	0.4658	0.00053499
2950271	HLA-DMB	0.424	1.57073e-05	0.493	2.86577e-07	0.3	0.00271052	0.602	2.21677e-11	0.562	7.07063e-11	0.4762	0.000545303
2373347	CFH,CFHR1	0.397	6.76617e-05	0.453	3.66386e-06	0.408	1.92715e-05	0.354	0.000469169	0.288	0.00216792	0.38	0.000545538
4009258	SMC1A	0.463	1.45032e-06	0.526	2.60887e-08	0.313	0.00167963	0.333	0.00112916	0.431	1.6238e-06	0.4132	0.000562378
4027683	F8	0.595	2.91594e-11	0.546	5.40312e-09	0.351	0.000329361	0.311	0.00256109	0.476	7.8023e-08	0.4558	0.000578107
2369829	TOR1AIP1	0.431	1.08663e-05	0.542	7.75225e-09	0.298	0.00291566	0.432	9.73954e-06	0.61	5.30891e-13	0.4626	0.000587254
3908638	PREX1	0.592	4.17803e-11	0.605	2.4699e-11	0.47	4.29659e-07	0.307	0.00294468	0.568	3.77577e-11	0.5084	0.000589022
2480535	LOC100130429,LOC100130642,LOC100506142,RHOQ,PIGF	0.463	1.48283e-06	0.524	3.03863e-08	0.453	1.32969e-06	0.307	0.00300507	0.457	2.95075e-07	0.4408	0.000601643
3686605	CCDC101,LOC613038	0.351	0.00059402	0.462	2.0727e-06	0.303	0.00242674	0.604	1.92273e-11	0.727	9.43789e-20	0.4894	0.000604567
2491671	VAMP8	0.402	5.23523e-05	0.587	1.41048e-10	0.358	0.000243328	0.309	0.00278635	0.429	1.80816e-06	0.417	0.000616767
3759875	PLEKHM1P,PLEKHM1	0.329	0.00154354	0.529	2.14476e-08	0.316	0.0014954	0.397	6.16356e-05	0.538	5.89224e-10	0.4218	0.000620119
2489189	MTHFD2	0.497	1.44199e-07	0.548	4.67645e-09	0.386	6.25259e-05	0.306	0.00304116	0.507	7.79633e-09	0.4488	0.000620768
3608181	IQGAP1	0.603	1.32009e-11	0.613	9.99818e-12	0.296	0.00310429	0.504	9.63112e-08	0.697	9.71277e-18	0.5426	0.000620878
3447944	IFLTD1	0.448	3.89835e-06	0.462	2.05774e-06	0.296	0.00312075	0.638	5.00242e-13	0.377	3.75052e-05	0.4442	0.000632842
2735064	SPP1	0.463	1.46156e-06	0.569	7.38036e-10	0.456	1.10242e-06	0.305	0.00316444	0.607	7.85377e-13	0.48	0.0006334
3543592	PAPLN	0.527	1.50716e-08	0.608	1.68719e-11	0.514	1.59835e-08	0.561	1.05073e-09	0.277	0.0032497	0.4974	0.000649946
3861950	GMFG	0.426	1.42178e-05	0.45	4.31635e-06	0.459	8.76665e-07	0.304	0.00329418	0.552	1.7975e-10	0.4382	0.000662717
2497002	IL1R1	0.44	6.21254e-06	0.461	2.1869e-06	0.36	0.000219544	0.31	0.00267294	0.324	0.000473569	0.379	0.000674889
3548541	C14orf159,GPR68	0.492	2.13236e-07	0.484	5.15208e-07	0.294	0.00343531	0.488	2.85287e-07	0.627	8.26115e-14	0.477	0.000687266
3012685	RBM48,MGC16142	0.313	0.00285987	0.36	0.000396697	0.361	0.00021298	0.459	1.95028e-06	0.59	4.43921e-12	0.4166	0.000694299
3966849	CD99	0.646	9.31795e-14	0.664	2.77699e-14	0.293	0.00350334	0.438	6.70582e-06	0.425	2.3022e-06	0.4932	0.000702469
3735157	ITGB4	0.534	8.41643e-09	0.544	6.28082e-09	0.611	1.80619e-12	0.593	5.21144e-11	0.274	0.00359379	0.5112	0.00071876
3373847	SLC43A3	0.464	1.38981e-06	0.582	2.37418e-10	0.291	0.00374069	0.65	1.26302e-13	0.542	4.11873e-10	0.5058	0.000748416
3250158	SRGN	0.562	7.36828e-10	0.671	1.08877e-14	0.617	9.43077e-13	0.3	0.00375591	0.441	8.60231e-07	0.5182	0.000751354
3382701	LRRC32,GUCY2EP	0.345	0.000798295	0.466	1.61974e-06	0.547	1.00079e-09	0.381	0.000137991	0.281	0.00283105	0.404	0.000753791
3803010	DSC2	0.521	2.44774e-08	0.536	1.20847e-08	0.291	0.00376965	0.497	1.55913e-07	0.631	4.90243e-14	0.4952	0.000753968
3532429	KIAA0391	0.537	6.33088e-09	0.612	1.16495e-11	0.331	0.000784498	0.307	0.0030017	0.6	1.56201e-12	0.4774	0.000757241
2913723	CD109	0.325	0.00180816	0.489	3.74696e-07	0.308	0.00198005	0.519	3.06525e-08	0.411	5.35339e-06	0.4104	0.000758794
2700372	TM4SF1	0.474	7.16667e-07	0.505	1.24507e-07	0.635	1.11984e-13	0.3	0.00379516	0.37	5.15744e-05	0.4568	0.000769516
3103526	LY96	0.41	3.33728e-05	0.453	3.48168e-06	0.292	0.00361948	0.37	0.00023209	0.582	1.00745e-11	0.4214	0.000777684
2689518	ZBTB20	0.787	9.39055e-24	0.864	7.04691e-32	0.29	0.00393668	0.645	2.38122e-13	0.739	1.19424e-20	0.665	0.000787337
3263667	MXI1	0.585	7.97554e-11	0.618	5.77845e-12	0.29	0.0039691	0.477	5.97756e-07	0.649	5.86718e-15	0.5238	0.000793939
2913747	CD109	0.57	3.47821e-10	0.647	2.34569e-13	0.291	0.00384812	0.379	0.000153529	0.416	4.17135e-06	0.4606	0.000801164
2373578	CRB1	0.517	3.14654e-08	0.525	2.86403e-08	0.289	0.00405283	0.469	1.05338e-06	0.419	3.48392e-06	0.4438	0.000811486
2796394	IRF2	0.541	4.80617e-09	0.622	3.72076e-12	0.289	0.00409054	0.743	3.02734e-19	0.727	9.35469e-20	0.5844	0.000818109
3430997	ACACB	0.64	2.04643e-13	0.648	1.89469e-13	0.564	2.08434e-10	0.545	3.94748e-09	0.271	0.0040961	0.5336	0.00081922
2400526	ECE1	0.393	8.34155e-05	0.496	2.36785e-07	0.29	0.00393421	0.392	8.02318e-05	0.453	3.83089e-07	0.4048	0.000819695
3160784	RCL1	0.483	3.80816e-07	0.407	4.40194e-05	0.464	6.47985e-07	0.298	0.00414032	0.544	3.57444e-10	0.4392	0.000837073
3513795	RCBTB1	0.439	6.80425e-06	0.516	5.64141e-08	0.381	7.96202e-05	0.298	0.00414612	0.626	8.91353e-14	0.452	0.00084652
4006220	MAOB,NAA50	0.304	0.00400387	0.386	0.000121531	0.375	0.000108364	0.643	3.02831e-13	0.429	1.78965e-06	0.4274	0.000847111
2853402	NADKD1	0.429	1.16888e-05	0.45	4.19771e-06	0.287	0.00434975	0.422	1.68887e-05	0.503	1.06123e-08	0.4182	0.000876508
3839652	SIGLEC7,SIGLEC9	0.453	2.80628e-06	0.548	4.62e-09	0.287	0.00441248	0.517	3.73571e-08	0.513	4.76253e-09	0.4636	0.000883066
4027216	FLNA	0.541	4.55533e-09	0.61	1.32983e-11	0.287	0.00442063	0.496	1.67436e-07	0.495	1.97346e-08	0.4858	0.000884164
3784279	DTNA	0.598	2.18112e-11	0.728	2.90723e-18	0.286	0.00444407	0.551	2.40844e-09	0.502	1.17632e-08	0.533	0.000888817
3918107	EVA1C	0.446	4.40256e-06	0.563	1.2457e-09	0.43	5.53076e-06	0.296	0.00443621	0.359	9.44109e-05	0.4188	0.000908112
3082951	ARHGEF10	0.458	2.0213e-06	0.61	1.39058e-11	0.286	0.00455754	0.546	3.5877e-09	0.601	1.4383e-12	0.5002	0.000911912
3753504	SLFN13,SLFN11	0.395	7.60047e-05	0.297	0.00450413	0.435	4.09612e-06	0.511	5.80462e-08	0.578	1.52778e-11	0.4432	0.000916858
3862267	FCGBP	0.302	0.00426429	0.453	3.52182e-06	0.445	2.18028e-06	0.373	0.000196648	0.349	0.000153314	0.3844	0.000923992
3403206	C1S	0.3	0.0045907	0.414	3.12829e-05	0.626	3.35062e-13	0.498	1.46476e-07	0.538	6.01464e-10	0.4752	0.000924427
2373394	CFH,CFHR1	0.501	1.06043e-07	0.485	4.78364e-07	0.291	0.00379638	0.34	0.000847161	0.385	2.37885e-05	0.4004	0.000933583
3803008	DSC2	0.367	0.000289611	0.515	6.1801e-08	0.287	0.00435121	0.409	3.32127e-05	0.486	3.91753e-08	0.4128	0.000934827
3571842	ABCD4	0.432	9.95032e-06	0.566	9.5646e-10	0.284	0.00479493	0.439	6.46475e-06	0.601	1.46952e-12	0.4644	0.000962269
2700369	TM4SF1	0.371	0.000248327	0.49	3.42177e-07	0.479	2.26094e-07	0.294	0.00464014	0.404	8.23013e-06	0.4076	0.000979454
2690721	IGSF11	0.452	2.94743e-06	0.572	5.94553e-10	0.284	0.00491222	0.609	1.13228e-11	0.589	5.18841e-12	0.5012	0.000983033
3892840	LOC100127888,SLCO4A1	0.323	0.0019336	0.468	1.47753e-06	0.543	1.43093e-09	0.306	0.00313694	0.416	4.12116e-06	0.4112	0.00101523
3970194	TXLNG2P,TXLNG,RBBP7	0.359	0.000416846	0.382	0.000147051	0.402	2.74241e-05	0.302	0.00356347	0.309	0.000926045	0.3508	0.00101617
4024164	ATP11C	0.493	1.94305e-07	0.615	8.56399e-12	0.283	0.00511726	0.399	5.80545e-05	0.631	5.27046e-14	0.4842	0.0010351
2370964	NPL	0.509	6.09041e-08	0.611	1.27968e-11	0.291	0.00378855	0.553	2.10087e-09	0.299	0.00138711	0.4526	0.00103514
2991901	ITGB8	0.685	5.32587e-16	0.783	9.79529e-23	0.282	0.00519676	0.558	1.31641e-09	0.658	1.87153e-15	0.5932	0.00103935
3945213	PICK1	0.325	0.00182829	0.411	3.64168e-05	0.295	0.00330426	0.407	3.68504e-05	0.6	1.65958e-12	0.4076	0.00104117
2324782	ZBTB40	0.419	2.12739e-05	0.432	1.20165e-05	0.281	0.00531207	0.453	2.89909e-06	0.563	6.01181e-11	0.4296	0.00106965
3391737	TMPRSS5	0.443	5.11219e-06	0.461	2.15056e-06	0.281	0.00536774	0.464	1.45709e-06	0.466	1.60603e-07	0.423	0.00107532
2939599	ECI2,C6orf201	0.471	8.72755e-07	0.747	1.0731e-19	0.342	0.000493093	0.293	0.00489466	0.461	2.344e-07	0.4628	0.00107777
3884376	CTNNBL1	0.349	0.000667462	0.301	0.00393075	0.33	0.000849719	0.406	4.00706e-05	0.459	2.69849e-07	0.369	0.00109765
3907959	ZNF334,MKRN7P	0.339	0.00100079	0.502	1.51678e-07	0.286	0.00454837	0.611	9.18789e-12	0.39	1.78264e-05	0.4256	0.00111343
2709798	BCL6	0.438	7.10576e-06	0.66	4.42035e-14	0.28	0.00560158	0.566	6.60532e-10	0.567	4.44291e-11	0.5022	0.00112174
3905146	TGM2	0.296	0.00530961	0.418	2.48979e-05	0.377	9.98249e-05	0.423	1.63371e-05	0.333	0.000325007	0.3694	0.00115513
2331366	MACF1,KIAA0754	0.46	1.82372e-06	0.588	1.31619e-10	0.279	0.00578126	0.508	6.95257e-08	0.564	5.76841e-11	0.4798	0.00115663
3696683	NFAT5,NQO1	0.611	5.47042e-12	0.648	1.98253e-13	0.604	3.67e-12	0.288	0.00578698	0.623	1.25496e-13	0.5548	0.0011574
3655738	MVP	0.433	9.42003e-06	0.517	5.44755e-08	0.481	2.03705e-07	0.288	0.00584108	0.551	1.91642e-10	0.454	0.00117015
2903422	HLA-DPB1	0.503	9.15367e-08	0.591	9.64285e-11	0.279	0.00585197	0.606	1.5691e-11	0.593	3.3575e-12	0.5144	0.00117041
3217210	TBC1D2	0.467	1.18874e-06	0.52	4.33969e-08	0.279	0.00586337	0.583	1.43074e-10	0.57	3.31825e-11	0.4838	0.00117292
3122504	ANGPT2	0.461	1.73489e-06	0.49	3.50715e-07	0.281	0.00537203	0.459	2.01591e-06	0.32	0.000562224	0.4022	0.00118767
3478468	STX2	0.52	2.52844e-08	0.429	1.39949e-05	0.392	4.58699e-05	0.287	0.0058798	0.587	5.9647e-12	0.443	0.00118794
3537903	ARID4A	0.468	1.10269e-06	0.452	3.86775e-06	0.289	0.004093	0.319	0.00190499	0.464	1.8257e-07	0.3984	0.00120063
2902883	CFB	0.451	3.24673e-06	0.496	2.39361e-07	0.341	0.000511121	0.29	0.00545063	0.366	6.36097e-05	0.3888	0.00120577
2530388	RHBDD1	0.542	4.11924e-09	0.615	8.55213e-12	0.278	0.00607567	0.569	4.86981e-10	0.708	1.91952e-18	0.5424	0.00121514
3686640	CLN3,APOBR	0.327	0.00167982	0.455	3.19876e-06	0.287	0.00440262	0.52	2.97693e-08	0.387	2.09052e-05	0.3952	0.00122131
3776544	TGIF1	0.538	6.04417e-09	0.57	7.22063e-10	0.277	0.0061582	0.553	1.94492e-09	0.501	1.19971e-08	0.4878	0.00123164
4028456	CD99	0.613	4.1639e-12	0.617	6.84764e-12	0.599	6.32829e-12	0.496	1.68553e-07	0.259	0.00617262	0.5168	0.00123456
3024372	MKLN1	0.296	0.00529834	0.393	8.61623e-05	0.329	0.000885093	0.476	6.41206e-07	0.544	3.59049e-10	0.4076	0.00125405
3020322	CAV1	0.295	0.00555452	0.343	0.000800547	0.416	1.26266e-05	0.513	4.94608e-08	0.427	2.09837e-06	0.3988	0.00127397
2476659	LTBP1	0.521	2.46958e-08	0.645	2.82459e-13	0.276	0.00640118	0.451	3.16417e-06	0.527	1.55171e-09	0.484	0.00128087
2748640	LRAT	0.375	0.00020197	0.51	8.6028e-08	0.35	0.000345024	0.292	0.00504583	0.303	0.00115366	0.366	0.00134931
2700368	TM4SF1	0.393	8.40669e-05	0.495	2.47843e-07	0.401	2.82344e-05	0.284	0.00655799	0.349	0.000151959	0.3844	0.0013645
3122493	ANGPT2	0.439	6.62857e-06	0.445	5.8332e-06	0.443	2.44006e-06	0.283	0.00682193	0.412	5.30768e-06	0.4044	0.00136843
3892852	LOC100127888,SLCO4A1	0.383	0.000134633	0.477	8.4652e-07	0.537	2.37657e-09	0.322	0.00168505	0.265	0.00514433	0.3968	0.00139297
3708753	POLR2A	0.288	0.00697195	0.498	2.01304e-07	0.432	5.00426e-06	0.485	3.5783e-07	0.501	1.2411e-08	0.4408	0.0013955
3933349	C2CD2	0.299	0.00470145	0.316	0.0022853	0.587	2.1708e-11	0.419	2.04692e-05	0.52	2.83396e-09	0.4282	0.00140144
3796440	MYOM1	0.557	1.12561e-09	0.708	5.76584e-17	0.441	2.822e-06	0.286	0.00608848	0.308	0.000938179	0.46	0.0014059
2815091	TNPO1	0.305	0.00383668	0.51	8.921e-08	0.294	0.00336317	0.488	2.9328e-07	0.627	8.10197e-14	0.4448	0.00144005
3824886	IFI30	0.285	0.00769878	0.471	1.21599e-06	0.453	1.33516e-06	0.505	8.49772e-08	0.444	7.06153e-07	0.4316	0.00154042
3086225	CTSB	0.472	8.07356e-07	0.324	0.00174022	0.462	7.30861e-07	0.287	0.0059897	0.527	1.51407e-09	0.4144	0.00154629
3441766	LOC100289038,TPTEP1,VWF	0.337	0.00109667	0.452	3.85675e-06	0.451	1.53777e-06	0.395	7.03228e-05	0.257	0.00662593	0.3784	0.00155966
3265135	NHLRC2	0.388	0.000108025	0.434	1.02591e-05	0.27	0.00775396	0.641	3.58593e-13	0.688	3.66627e-17	0.4842	0.00157445
3975545	KDM6A	0.422	1.79349e-05	0.474	9.77465e-07	0.27	0.0079299	0.499	1.35547e-07	0.676	1.68539e-16	0.4682	0.00158979
3054177	SBDS	0.528	1.38909e-08	0.664	2.61021e-14	0.518	1.14041e-08	0.278	0.00795708	0.647	7.30591e-15	0.527	0.00159142
2895256	EDN1	0.457	2.1775e-06	0.562	1.35514e-09	0.281	0.00532554	0.313	0.00239436	0.339	0.000247497	0.3904	0.00159392
3800656	ROCK1,ROCK1P1	0.562	7.38405e-10	0.593	8.20658e-11	0.282	0.00515968	0.309	0.00274938	0.363	7.43874e-05	0.4218	0.00159669
3070219	AASS	0.568	3.99201e-10	0.694	4.74635e-16	0.494	7.43539e-08	0.278	0.00809199	0.474	8.93677e-08	0.5016	0.00161843
2360684	EFNA1	0.562	6.91049e-10	0.673	8.1092e-15	0.269	0.00823138	0.457	2.21348e-06	0.67	4.10139e-16	0.5262	0.00164672
2497099	IL1RL1	0.459	1.90096e-06	0.463	1.90704e-06	0.462	7.58428e-07	0.282	0.00711182	0.302	0.00122892	0.3936	0.00166906
3734302	KIF19	0.459	1.9767e-06	0.473	1.03403e-06	0.268	0.00848724	0.521	2.73174e-08	0.494	2.06814e-08	0.443	0.00169806
3816240	IZUMO4	0.495	1.72196e-07	0.405	4.84682e-05	0.297	0.00305401	0.29	0.00544026	0.586	6.97315e-12	0.4146	0.00170858
3441808	LOC100289038,TPTEP1,VWF	0.487	2.87363e-07	0.517	5.13042e-08	0.527	5.55022e-09	0.418	2.1126e-05	0.25	0.00864917	0.4398	0.00173413
3237919	PLXDC2	0.378	0.000174091	0.469	1.31316e-06	0.277	0.0061689	0.313	0.00239809	0.555	1.31848e-10	0.3984	0.00174848
2927511	TNFAIP3	0.49	2.45638e-07	0.426	1.63047e-05	0.439	3.31595e-06	0.275	0.00873592	0.47	1.18344e-07	0.42	0.00175118
3012686	RBM48,MGC16142	0.368	0.000286455	0.314	0.00248779	0.357	0.000255655	0.288	0.00574162	0.374	4.36743e-05	0.3402	0.00176304
3301413	SORBS1	0.321	0.00211084	0.482	6.06941e-07	0.616	1.00119e-12	0.625	2.09691e-12	0.257	0.00677887	0.4602	0.00177806
3056681	GTF2IRD2B,GTF2IRD2P1,GTF2IRD2	0.376	0.000195876	0.496	2.34266e-07	0.267	0.00869408	0.476	6.47771e-07	0.524	1.94056e-09	0.4278	0.00177817
3053724	GUSB	0.455	2.56782e-06	0.433	1.13431e-05	0.266	0.00894822	0.474	7.50887e-07	0.648	7.04066e-15	0.4552	0.00179258
3458003	BAZ2A	0.429	1.1636e-05	0.608	1.67954e-11	0.266	0.00898403	0.653	8.75068e-14	0.629	6.52249e-14	0.517	0.00179913
3279712	CUBN	0.386	0.000116845	0.474	9.66427e-07	0.267	0.00876281	0.521	2.76371e-08	0.351	0.000135251	0.3998	0.00180318
4011009	VSIG4	0.281	0.0089354	0.514	6.45044e-08	0.38	8.54116e-05	0.49	2.59183e-07	0.414	4.59342e-06	0.4158	0.00180515
3800675	ROCK1,ROCK1P1	0.471	9.18216e-07	0.592	8.92596e-11	0.272	0.00723256	0.321	0.00179238	0.466	1.61858e-07	0.4244	0.0018052
3236999	VIM	0.581	1.15928e-10	0.687	1.2083e-15	0.265	0.00920346	0.498	1.44202e-07	0.482	5.08879e-08	0.5026	0.00184073
3502576	LAMP1	0.522	2.25835e-08	0.461	2.26067e-06	0.265	0.00923135	0.559	1.26354e-09	0.774	1.74188e-23	0.5162	0.00184673
3441727	LOC100289038,TPTEP1,VWF	0.536	6.94333e-09	0.515	6.2539e-08	0.524	7.42439e-09	0.518	3.45816e-08	0.247	0.00930158	0.468	0.00186034
2774997	ANTXR2	0.316	0.00258628	0.397	7.37527e-05	0.275	0.00665612	0.575	2.91725e-10	0.465	1.69635e-07	0.4056	0.00186326
2913732	CD109	0.465	1.34017e-06	0.615	8.69589e-12	0.265	0.00936346	0.453	2.85801e-06	0.393	1.49612e-05	0.4382	0.00187652
3853677	IPMK,CYP4F11	0.493	1.95457e-07	0.442	6.8227e-06	0.272	0.0072332	0.32	0.00186878	0.33	0.00036483	0.3714	0.00189477
3688896	SLC6A10P,SLC6A8,LOC653562	0.491	2.2487e-07	0.568	8.43244e-10	0.264	0.0095911	0.551	2.40661e-09	0.631	5.14366e-14	0.501	0.00191827
4015444	SYTL4	0.535	7.87123e-09	0.499	1.94751e-07	0.264	0.00959511	0.615	6.28365e-12	0.346	0.000171531	0.4518	0.00195337
3692939	OGFOD1,BBS2	0.417	2.34674e-05	0.4	6.15247e-05	0.29	0.00392859	0.288	0.00581855	0.592	3.61625e-12	0.3974	0.00196643
4004921	RPGR	0.446	4.4178e-06	0.392	9.25923e-05	0.269	0.00800259	0.321	0.00174879	0.43	1.74643e-06	0.3716	0.00197003
3547378	GPR65	0.338	0.00103377	0.551	3.75289e-09	0.266	0.0088867	0.529	1.39104e-08	0.501	1.18696e-08	0.437	0.0019841
3946309	TNRC6B	0.3	0.00454226	0.304	0.0036022	0.31	0.00189366	0.676	5.48992e-15	0.665	7.54254e-16	0.451	0.00200762
3294235		0.325	0.00177778	0.279	0.00829669	0.386	6.2373e-05	0.424	1.50337e-05	0.619	2.0476e-13	0.4066	0.00203038
3890663	PCK1	0.309	0.00329434	0.352	0.000555517	0.362	0.000205573	0.293	0.00481005	0.294	0.00169776	0.322	0.00211265
3533456	PNN	0.456	2.34541e-06	0.488	3.98098e-07	0.279	0.00584567	0.306	0.00311615	0.287	0.00219991	0.3632	0.00223289
3441730	LOC100289038,TPTEP1,VWF	0.433	9.45685e-06	0.304	0.00352455	0.27	0.0078332	0.503	9.83157e-08	0.466	1.63134e-07	0.3952	0.00227349
2400344	HP1BP3	0.352	0.000579214	0.5	1.77833e-07	0.309	0.00192311	0.273	0.00928743	0.512	5.23359e-09	0.3892	0.00235799
3894371	SLC52A3	0.366	0.000303653	0.398	7.02861e-05	0.382	7.68099e-05	0.316	0.002157	0.245	0.00999859	0.3414	0.00252127
2957742	GCLC	0.549	2.31918e-09	0.664	2.66326e-14	0.272	0.00731197	0.284	0.00667793	0.61	5.59788e-13	0.4758	0.00279798
2373349	CFH,CFHR1	0.403	4.87994e-05	0.507	1.13314e-07	0.27	0.0078463	0.285	0.00644132	0.322	0.000525877	0.3574	0.00297248
4007823	GPKOW	0.393	8.14156e-05	0.527	2.59803e-08	0.279	0.00587404	0.274	0.00908519	0.523	2.11628e-09	0.3992	0.00300813
3661082	RBL2,AKTIP	0.472	8.16075e-07	0.525	2.83444e-08	0.268	0.00848413	0.278	0.00794751	0.565	5.24775e-11	0.4216	0.0032865
3431622	TCTN1	0.281	0.00877299	0.447	5.04989e-06	0.41	1.77215e-05	0.442	5.37375e-06	0.249	0.00893805	0.3658	0.00354784

## Sheet: Age_Correlation_Neg
#probeID	HUGO	Frontal Cortex R-Value	Frontal Cortex P-Value	Temporal Cortex R-Value	Temporal Cortex P-Value	Cerebellar Cortex R-Value	Cerebellar Cortex P-Value	Hippocampus R-Value	Hippocampus P-Value	White Matter R-Value	White Matter P-Value	Avg. R-Value	Avg. P-Value
2870935	NREP	-0.7	4.98091e-15	-0.676	6.78669e-13	-0.676	2.07621e-14	-0.596	7.95115e-10	-0.522	8.13239e-08	-0.634	1.64239e-08
2913186	RIMS1	-0.494	1.34529e-06	-0.584	2.16672e-09	-0.518	5.10233e-08	-0.508	3.46537e-07	-0.545	1.52347e-08	-0.5298	3.52051e-07
2946320	HIST4H4,HIST2H4B,HIST1H4I,HIST1H4A,HIST1H4D,HIST1H4F,HIST1H4K,HIST1H4J,HIST1H4C,HIST1H4H,HIST1H4B,HIST1H4E,HIST1H4L,HIST2H4A	-0.491	1.63673e-06	-0.604	4.30875e-10	-0.56	1.81018e-09	-0.487	1.14037e-06	-0.566	2.50041e-09	-0.5416	5.56367e-07
2913229	RIMS1	-0.479	3.2907e-06	-0.61	2.95445e-10	-0.604	3.27844e-11	-0.517	1.93547e-07	-0.505	2.87962e-07	-0.543	7.54507e-07
2461134	PCNXL2	-0.545	4.3227e-08	-0.537	5.88075e-08	-0.483	6.25576e-07	-0.488	1.11387e-06	-0.472	2.40184e-06	-0.505	8.48666e-07
2870936	NREP	-0.587	1.61502e-09	-0.599	6.58533e-10	-0.65	2.94758e-13	-0.46	5.18136e-06	-0.609	3.9466e-11	-0.581	1.03673e-06
2340544	PDE4B	-0.463	8.63692e-06	-0.578	3.43202e-09	-0.645	4.77372e-13	-0.584	1.68018e-09	-0.539	2.54792e-08	-0.5618	1.7335e-06
2913184	RIMS1	-0.444	2.43401e-05	-0.564	9.44741e-09	-0.504	1.4463e-07	-0.478	1.93778e-06	-0.508	2.20139e-07	-0.4996	5.33042e-06
3867277	CA11	-0.5	9.44383e-07	-0.538	5.37512e-08	-0.557	2.17947e-09	-0.424	3.27561e-05	-0.538	2.68163e-08	-0.5114	6.75664e-06
3867278	CA11	-0.515	3.6089e-07	-0.515	2.39548e-07	-0.552	3.33447e-09	-0.414	5.22639e-05	-0.541	2.06428e-08	-0.5074	1.05777e-05
2823922	CAMK4	-0.435	3.83988e-05	-0.455	7.67507e-06	-0.434	1.32633e-05	-0.517	1.93048e-07	-0.593	2.00318e-10	-0.4868	1.19061e-05
2913187	RIMS1	-0.421	7.49091e-05	-0.5	5.99499e-07	-0.473	1.17746e-06	-0.448	9.84975e-06	-0.477	1.82657e-06	-0.4638	1.76725e-05
2616650	ARPP21	-0.421	7.73926e-05	-0.466	4.24074e-06	-0.572	6.01608e-10	-0.451	8.54284e-06	-0.535	3.22082e-08	-0.489	1.80418e-05
2870920	NREP	-0.566	8.54983e-09	-0.555	1.74949e-08	-0.57	7.28652e-10	-0.397	0.000112246	-0.516	1.28434e-07	-0.5208	2.24802e-05
2913188	RIMS1	-0.418	9.01307e-05	-0.5	5.95643e-07	-0.498	2.13587e-07	-0.445	1.17475e-05	-0.446	1.1313e-05	-0.4614	2.28001e-05
2992928		-0.499	9.87955e-07	-0.619	1.38602e-10	-0.557	2.28768e-09	-0.39	0.000158384	-0.428	2.79921e-05	-0.4986	3.74734e-05
2870918	NREP	-0.445	2.31826e-05	-0.514	2.60558e-07	-0.56	1.67003e-09	-0.388	0.000169899	-0.537	2.83797e-08	-0.4888	3.86744e-05
2913179	RIMS1	-0.407	0.000149839	-0.497	7.20261e-07	-0.442	8.05469e-06	-0.483	1.49437e-06	-0.403	0.00010245	-0.4464	5.25117e-05
2913226	RIMS1	-0.513	4.08593e-07	-0.597	8.14351e-10	-0.583	2.28153e-10	-0.492	8.90672e-07	-0.381	0.000273292	-0.5132	5.49184e-05
2913183	RIMS1	-0.389	0.000332543	-0.579	3.27777e-09	-0.438	1.02947e-05	-0.513	2.46677e-07	-0.534	3.47746e-08	-0.4906	6.86245e-05
2913182	RIMS1	-0.425	6.44786e-05	-0.506	4.26116e-07	-0.462	2.45531e-06	-0.432	2.24032e-05	-0.376	0.000347025	-0.4402	8.73577e-05
2823911	CAMK4	-0.387	0.000364631	-0.436	2.06202e-05	-0.41	5.0277e-05	-0.463	4.54399e-06	-0.479	1.53418e-06	-0.435	8.83214e-05
2913174	RIMS1	-0.379	0.00050118	-0.594	9.49595e-10	-0.437	1.07543e-05	-0.523	1.32493e-07	-0.421	4.21112e-05	-0.4708	0.000110836
2913181	RIMS1	-0.372	0.000683436	-0.467	4.12161e-06	-0.481	7.16282e-07	-0.468	3.42573e-06	-0.493	6.52124e-07	-0.4562	0.00013847
2913225	RIMS1	-0.428	5.3426e-05	-0.611	2.56887e-10	-0.414	4.08127e-05	-0.471	2.85253e-06	-0.356	0.000799732	-0.456	0.000179365
2759223	PPP2R2C	-0.566	8.42993e-09	-0.514	2.53647e-07	-0.34	0.00137172	-0.485	1.29099e-06	-0.571	1.47408e-09	-0.4952	0.000274654
2913160	RIMS1	-0.496	1.20587e-06	-0.578	3.41366e-09	-0.388	0.000155057	-0.48	1.73986e-06	-0.339	0.0015737	-0.4562	0.000346341
3867276	CA11	-0.496	1.2356e-06	-0.494	8.7621e-07	-0.518	5.16453e-08	-0.326	0.0020005	-0.548	1.13915e-08	-0.4764	0.000400534
2616648	ARPP21	-0.345	0.00198638	-0.448	1.14154e-05	-0.404	6.90216e-05	-0.405	7.95286e-05	-0.534	3.62977e-08	-0.4272	0.000429277
3846338	PIP5K1C	-0.375	0.000591918	-0.39	0.000176918	-0.436	1.15362e-05	-0.347	0.000907105	-0.366	0.00052054	-0.3828	0.000441604
2823936	CAMK4	-0.35	0.00162734	-0.491	1.0659e-06	-0.348	0.000978606	-0.404	8.38751e-05	-0.413	5.99331e-05	-0.4012	0.000550165
2823923	CAMK4	-0.339	0.00241304	-0.393	0.000156856	-0.413	4.29481e-05	-0.388	0.000171525	-0.408	7.90437e-05	-0.3882	0.000572682
3570636	MAP3K9	-0.339	0.00246719	-0.482	1.70495e-06	-0.387	0.00016135	-0.408	6.90537e-05	-0.363	0.000609142	-0.3958	0.000661687
3104516	STMN2	-0.33	0.00344959	-0.438	1.83899e-05	-0.498	2.19077e-07	-0.456	6.40939e-06	-0.498	4.64425e-07	-0.444	0.000695015
2607803	CNTN6	-0.394	0.00027142	-0.391	0.00017068	-0.345	0.0010819	-0.323	0.00217847	-0.433	2.16819e-05	-0.3772	0.00074483
2607806	CNTN6	-0.391	0.000302259	-0.425	3.53663e-05	-0.335	0.00168032	-0.336	0.00135374	-0.365	0.000562925	-0.3704	0.000786922
2584287	GCA,KCNH7	-0.463	8.76888e-06	-0.495	7.99872e-07	-0.333	0.00176547	-0.323	0.00217733	-0.569	1.93898e-09	-0.4366	0.000790474
2823912	CAMK4	-0.341	0.00230962	-0.466	4.31892e-06	-0.332	0.00190872	-0.421	3.82778e-05	-0.462	4.34906e-06	-0.4044	0.000853056
2616649	ARPP21	-0.326	0.00389853	-0.435	2.1835e-05	-0.387	0.000162839	-0.349	0.000845355	-0.443	1.29041e-05	-0.388	0.000988293
2865332	HAPLN1	-0.388	0.000353725	-0.593	1.04304e-09	-0.309	0.00452842	-0.563	8.26128e-09	-0.389	0.000190299	-0.4484	0.00101449
2913197	RIMS1	-0.365	0.000900555	-0.43	2.82431e-05	-0.384	0.000193201	-0.438	1.62986e-05	-0.311	0.00430784	-0.3856	0.00108923
2823933	CAMK4	-0.321	0.00464955	-0.469	3.54994e-06	-0.333	0.00181721	-0.361	0.000516942	-0.425	3.34275e-05	-0.3818	0.00140414
3653234	PRKCB	-0.405	0.000163427	-0.472	3.14805e-06	-0.303	0.00564917	-0.322	0.00228721	-0.422	3.9687e-05	-0.3848	0.00162853
3258984	CYP2C18	-0.318	0.0051679	-0.383	0.000241462	-0.45	5.05813e-06	-0.352	0.000738691	-0.329	0.00231701	-0.3664	0.00169402
3012098	CDK14	-0.32	0.00478501	-0.423	3.99997e-05	-0.308	0.00460483	-0.436	1.80714e-05	-0.433	2.26099e-05	-0.384	0.0018941
2913189	RIMS1	-0.305	0.00781632	-0.456	7.46553e-06	-0.387	0.000159697	-0.376	0.000287799	-0.331	0.00210779	-0.371	0.00207581
2823916	CAMK4	-0.333	0.0030576	-0.444	1.39915e-05	-0.294	0.00756431	-0.449	9.40032e-06	-0.51	1.9682e-07	-0.406	0.0021291
2832850	RELL2,FCHSD1	-0.403	0.000179321	-0.399	0.000120276	-0.352	0.000821491	-0.288	0.00715858	-0.319	0.00326027	-0.3522	0.00230799
3382893	PAK1	-0.318	0.00514105	-0.376	0.000332439	-0.518	4.97837e-08	-0.296	0.00564665	-0.33	0.00218009	-0.3676	0.00266006

## Sheet: FOXO1_Correlation_Neg
#probeID	HUGO	Frontal Cortex R-Value	Frontal Cortex P-Value	Temporal Cortex R-Value	Temporal Cortex P-Value	Cerebellar Cortex R-Value	Cerebellar Cortex P-Value	Hippocampus R-Value	Hippocampus P-Value	White Matter R-Value	White Matter P-Value	Avg. R-Value	Avg. P-Value
2823922	CAMK4	-0.516	3.49811e-08	-0.477	8.04323e-07	-0.652	1.43124e-14	-0.586	1.05686e-10	-0.461	2.20825e-07	-0.5384	2.12047e-07
2870935	NREP	-0.556	1.25347e-09	-0.575	4.41992e-10	-0.414	1.38827e-05	-0.485	3.61372e-07	-0.601	1.4364e-12	-0.5262	2.84916e-06
2913229	RIMS1	-0.498	1.34061e-07	-0.473	1.06523e-06	-0.497	6.05412e-08	-0.422	1.70217e-05	-0.44	9.20211e-07	-0.466	3.84035e-06
2913188	RIMS1	-0.477	5.87596e-07	-0.473	1.08186e-06	-0.619	7.47437e-13	-0.433	8.98771e-06	-0.393	1.50183e-05	-0.479	5.1351e-06
2823911	CAMK4	-0.446	4.4635e-06	-0.415	2.90528e-05	-0.531	3.93591e-09	-0.455	2.44128e-06	-0.472	1.0489e-07	-0.4638	7.21329e-06
2616650	ARPP21	-0.495	1.65862e-07	-0.579	2.896e-10	-0.529	4.65293e-09	-0.404	4.40223e-05	-0.441	8.50354e-07	-0.4896	9.0087e-06
2870936	NREP	-0.428	1.2884e-05	-0.531	1.82665e-08	-0.505	3.33345e-08	-0.412	2.95968e-05	-0.398	1.13151e-05	-0.4548	1.07695e-05
3867277	CA11	-0.476	6.30034e-07	-0.523	3.3205e-08	-0.442	2.72771e-06	-0.4	5.43729e-05	-0.5	1.37768e-08	-0.4682	1.15555e-05
2913174	RIMS1	-0.399	6.11986e-05	-0.463	1.90119e-06	-0.591	1.43848e-11	-0.462	1.5824e-06	-0.472	1.07503e-07	-0.4774	1.29579e-05
2913179	RIMS1	-0.498	1.30358e-07	-0.414	3.07415e-05	-0.526	6.29532e-09	-0.401	5.08924e-05	-0.44	9.3133e-07	-0.4558	1.65404e-05
2913187	RIMS1	-0.459	1.96773e-06	-0.443	6.29636e-06	-0.531	4.08977e-09	-0.386	0.000109336	-0.441	8.52904e-07	-0.452	2.36915e-05
3867278	CA11	-0.477	6.11025e-07	-0.547	5.10215e-09	-0.372	0.000124759	-0.405	4.26403e-05	-0.461	2.354e-07	-0.4524	3.36501e-05
2823912	CAMK4	-0.425	1.49706e-05	-0.415	2.86198e-05	-0.509	2.34791e-08	-0.488	2.91659e-07	-0.343	0.000202344	-0.436	4.92499e-05
2913183	RIMS1	-0.373	0.000218528	-0.527	2.57413e-08	-0.524	7.00461e-09	-0.403	4.74764e-05	-0.42	3.15289e-06	-0.4494	5.38381e-05
3104516	STMN2	-0.556	1.25527e-09	-0.544	6.42728e-09	-0.358	0.000246689	-0.409	3.47241e-05	-0.589	4.78519e-12	-0.4912	5.62842e-05
2823936	CAMK4	-0.453	2.90492e-06	-0.462	2.10116e-06	-0.423	8.60032e-06	-0.367	0.000266781	-0.392	1.61765e-05	-0.4194	5.93128e-05
2461134	PCNXL2	-0.545	3.25159e-09	-0.531	1.7826e-08	-0.395	3.86187e-05	-0.412	2.85369e-05	-0.339	0.00024657	-0.4444	6.27492e-05
2913184	RIMS1	-0.43	1.12381e-05	-0.484	5.15498e-07	-0.572	9.44587e-11	-0.368	0.000248116	-0.354	0.000118219	-0.4416	7.56179e-05
3570636	MAP3K9	-0.537	6.54871e-09	-0.539	9.68596e-09	-0.347	0.000397105	-0.446	4.22407e-06	-0.428	1.93209e-06	-0.4594	8.06554e-05
2823916	CAMK4	-0.396	6.98875e-05	-0.513	6.88771e-08	-0.513	1.78193e-08	-0.519	3.21936e-08	-0.328	0.000406429	-0.4538	9.52871e-05
2832850	RELL2,FCHSD1	-0.536	7.24441e-09	-0.48	6.97503e-07	-0.342	0.000503215	-0.517	3.49867e-08	-0.468	1.42725e-07	-0.4686	0.000100819
2823923	CAMK4	-0.447	4.1301e-06	-0.4	6.29385e-05	-0.601	5.33634e-12	-0.452	3.00079e-06	-0.325	0.000466687	-0.445	0.000107351
3867276	CA11	-0.434	8.73438e-06	-0.53	2.0386e-08	-0.484	1.64525e-07	-0.345	0.000671609	-0.505	9.2539e-09	-0.4596	0.000136108
2870920	NREP	-0.537	6.46627e-09	-0.57	7.18125e-10	-0.623	4.75772e-13	-0.327	0.00143338	-0.403	8.88923e-06	-0.492	0.000288456
2913181	RIMS1	-0.399	5.99917e-05	-0.46	2.31823e-06	-0.469	4.60381e-07	-0.325	0.00152388	-0.376	3.9389e-05	-0.4058	0.000325209
2913225	RIMS1	-0.484	3.71319e-07	-0.547	5.06236e-09	-0.35	0.000347473	-0.328	0.00137717	-0.322	0.000522062	-0.4062	0.000449417
2913182	RIMS1	-0.404	4.66111e-05	-0.46	2.3696e-06	-0.473	3.37111e-07	-0.312	0.00250144	-0.395	1.34994e-05	-0.4088	0.000512851
2913160	RIMS1	-0.474	7.02936e-07	-0.463	1.9122e-06	-0.524	7.22056e-09	-0.307	0.00296927	-0.392	1.57796e-05	-0.432	0.000597534
3012098	CDK14	-0.394	7.88023e-05	-0.584	1.81749e-10	-0.301	0.00263076	-0.407	3.77424e-05	-0.336	0.000278104	-0.4044	0.000605082
2913186	RIMS1	-0.563	6.38847e-10	-0.562	1.42273e-09	-0.428	6.39867e-06	-0.304	0.00336528	-0.461	2.28594e-07	-0.4636	0.000674382
2913226	RIMS1	-0.564	6.16772e-10	-0.498	2.09243e-07	-0.447	1.98731e-06	-0.31	0.00263668	-0.313	0.000759161	-0.4264	0.000679608
2607806	CNTN6	-0.461	1.70926e-06	-0.466	1.62416e-06	-0.441	2.92411e-06	-0.3	0.00387996	-0.442	8.2956e-07	-0.422	0.00077741
2992928		-0.488	2.73758e-07	-0.566	9.60413e-10	-0.563	2.4022e-10	-0.295	0.00449529	-0.346	0.000176751	-0.4516	0.000934462
2616649	ARPP21	-0.328	0.00156626	-0.534	1.49673e-08	-0.436	3.91571e-06	-0.323	0.00162445	-0.297	0.00150051	-0.3836	0.000939031
2913189	RIMS1	-0.312	0.00296822	-0.405	4.74847e-05	-0.67	1.48048e-15	-0.351	0.000522715	-0.301	0.00128896	-0.4078	0.000965476
2946320	HIST4H4,HIST2H4B,HIST1H4I,HIST1H4A,HIST1H4D,HIST1H4F,HIST1H4K,HIST1H4J,HIST1H4C,HIST1H4H,HIST1H4B,HIST1H4E,HIST1H4L,HIST2H4A	-0.444	4.86296e-06	-0.655	8.77649e-14	-0.44	2.9866e-06	-0.47	9.62821e-07	-0.262	0.00561229	-0.4542	0.00112422
2340544	PDE4B	-0.305	0.0038983	-0.472	1.13139e-06	-0.311	0.00182027	-0.507	7.46391e-08	-0.329	0.000382238	-0.3848	0.0012204
2607803	CNTN6	-0.481	4.43458e-07	-0.32	0.00196081	-0.311	0.00179731	-0.312	0.00249515	-0.42	3.2219e-06	-0.3688	0.00125139
2616648	ARPP21	-0.429	1.20989e-05	-0.567	8.84237e-10	-0.276	0.00634153	-0.37	0.000228634	-0.403	8.55485e-06	-0.409	0.00131816
2865332	HAPLN1	-0.472	8.19698e-07	-0.529	2.21062e-08	-0.294	0.00333999	-0.307	0.00294096	-0.32	0.000571593	-0.3844	0.00137068
2584287	GCA,KCNH7	-0.59	4.78429e-11	-0.543	7.0516e-09	-0.273	0.00710242	-0.393	7.51895e-05	-0.477	7.45558e-08	-0.4552	0.00143554
2759223	PPP2R2C	-0.564	5.84286e-10	-0.499	1.97715e-07	-0.273	0.00702433	-0.544	4.15173e-09	-0.309	0.000919562	-0.4378	0.00158882
2913197	RIMS1	-0.41	3.46972e-05	-0.404	5.1379e-05	-0.564	2.06044e-10	-0.325	0.00152363	-0.255	0.00723556	-0.3916	0.00176905
2870918	NREP	-0.519	2.83632e-08	-0.467	1.57171e-06	-0.567	1.54887e-10	-0.274	0.00913944	-0.386	2.28889e-05	-0.4426	0.00183279
3653234	PRKCB	-0.538	5.88375e-09	-0.559	1.85823e-09	-0.302	0.00255631	-0.331	0.00119966	-0.261	0.00583169	-0.3982	0.00191753
2823933	CAMK4	-0.395	7.3757e-05	-0.48	6.8819e-07	-0.348	0.000390874	-0.285	0.00646066	-0.279	0.00297529	-0.3574	0.00198025
3846338	PIP5K1C	-0.35	0.000633653	-0.429	1.36067e-05	-0.264	0.00945184	-0.38	0.000142826	-0.389	1.91213e-05	-0.3624	0.00205221
3258984	CYP2C18	-0.29	0.00644614	-0.497	2.14262e-07	-0.316	0.0014628	-0.483	4.23578e-07	-0.271	0.00412302	-0.3714	0.00240652
3382893	PAK1	-0.484	3.58187e-07	-0.482	6.04021e-07	-0.509	2.43637e-08	-0.281	0.00723291	-0.249	0.00884597	-0.401	0.00321597
